# Supplementary material for: ﻿The subfamily Chalciporoideae (Boletaceae, Boletales) in China
Source: MycoKeys. 2025 Oct 22;124:123–57. doi: 10.3897/mycokeys.124.165901 (PMC12572961; doi:10.3897/mycokeys.124.165901)
Supplement: XML Treatment for Buchwaldoboletus [file mycokeys.124.165901-treatment1.xml]

<!DOCTYPE tp:taxon-treatment
  PUBLIC "-//TaxonX//DTD Taxonomic Treatment Publishing DTD v0 20100105//EN" "tax-treatment-NSO.dtd">
<tp:taxon-treatment xmlns:tp="http://www.plazi.org/taxpub"><tp:treatment-meta><kwd-group><label>Taxon classification</label><kwd>
                <named-content content-type="kingdom">Fungi</named-content>
              </kwd><kwd>
                <named-content content-type="order">Boletales</named-content>
              </kwd><kwd>
                <named-content content-type="family">Boletaceae</named-content>
              </kwd></kwd-group><mixed-citation publication-type="journal"><person-group><name><surname>Zhang</surname><given-names>Xu</given-names></name><name><surname>Li</surname><given-names>Xin-Ni</given-names></name><name><surname>Liang</surname><given-names>Wei-Qing</given-names></name><name><surname>Mu</surname><given-names>Xiao-Dong</given-names></name><name><surname>Yu</surname><given-names>Ye-Fei</given-names></name><name><surname>Wu</surname><given-names>Xiao-Jun</given-names></name><name><surname>Chen</surname><given-names>Si-Yu</given-names></name><name><surname>Pu</surname><given-names>Jin-Bao</given-names></name><name><surname>Zeng</surname><given-names>Nian-Kai</given-names></name></person-group><article-title>﻿The subfamily <tp:taxon-name><tp:taxon-name-part taxon-name-part-type="subfamily">Chalciporoideae</tp:taxon-name-part></tp:taxon-name> (<tp:taxon-name><tp:taxon-name-part taxon-name-part-type="family">Boletaceae</tp:taxon-name-part></tp:taxon-name>, <tp:taxon-name><tp:taxon-name-part taxon-name-part-type="order">Boletales</tp:taxon-name-part></tp:taxon-name>) in China</article-title><source>MycoKeys</source><day>22</day><month>10</month><year>2025</year><volume>124</volume><fpage>123</fpage><lpage>157</lpage><pub-id pub-id-type="doi">10.3897/mycokeys.124.165901</pub-id></mixed-citation></tp:treatment-meta><tp:nomenclature><label>﻿</label><tp:taxon-name><object-id xmlns:xlink="http://www.w3.org/1999/xlink" content-type="arpha" xlink:type="simple">745E82B0-DDC4-5A12-BD2B-C7FF00AB7F61</object-id>
              <tp:taxon-name-part taxon-name-part-type="genus" reg="Buchwaldoboletus">Buchwaldoboletus</tp:taxon-name-part>
            </tp:taxon-name><tp:taxon-authority>Pilát, Friesia 9 (1–2): 217, 1969</tp:taxon-authority><tp:nomenclature-citation-list><tp:nomenclature-citation><tp:taxon-name>
                  <tp:taxon-name-part taxon-name-part-type="genus" reg="Buchwaldoboletus">Buchwaldoboletus</tp:taxon-name-part></tp:taxon-name><comment>, typified by <tp:taxon-name><tp:taxon-name-part taxon-name-part-type="genus" reg="Buchwaldoboletus">B.</tp:taxon-name-part> <tp:taxon-name-part taxon-name-part-type="species" reg="lignicola">lignicola</tp:taxon-name-part></tp:taxon-name>, is mainly characterized by its saprotrophic and lignicolous lifestyle, a dry, pulverulent to tomentose pileus, yellow to golden hymenophore changing blue when injured, and an interwoven pileipellis (<xref ref-type="bibr" rid="B59">Pilát 1969</xref>; <xref ref-type="bibr" rid="B53">Ortiz-Santana and Both 2011</xref>; <xref ref-type="bibr" rid="B78">Wu et al. 2016</xref>). Until now, two species, viz. <tp:taxon-name><tp:taxon-name-part taxon-name-part-type="genus" reg="Buchwaldoboletus">B.</tp:taxon-name-part> <tp:taxon-name-part taxon-name-part-type="species" reg="lignicola">lignicola</tp:taxon-name-part></tp:taxon-name> and <tp:taxon-name><tp:taxon-name-part taxon-name-part-type="genus" reg="Buchwaldoboletus">B.</tp:taxon-name-part> <tp:taxon-name-part taxon-name-part-type="species" reg="xylophilus">xylophilus</tp:taxon-name-part></tp:taxon-name> have been confirmed to occur in China (<xref ref-type="bibr" rid="B78">Wu et al. 2016</xref>; <xref ref-type="bibr" rid="B80">Xie et al. 2021</xref>).</comment></tp:nomenclature-citation></tp:nomenclature-citation-list></tp:nomenclature><ref-list><ref id="B59"><mixed-citation xmlns:xlink="http://www.w3.org/1999/xlink" xlink:type="simple"><person-group><name name-style="western"><surname>Pilát</surname><given-names>A</given-names></name></person-group> (<year>1969</year>) <article-title><italic><tp:taxon-name><tp:taxon-name-part taxon-name-part-type="genus">Buchwaldoboletus</tp:taxon-name-part></tp:taxon-name></italic>, genus novum Boletacearum.</article-title><source>Friesia</source><volume>9</volume>(<issue>1–2</issue>): <fpage>217</fpage>–<lpage>218</lpage>.</mixed-citation></ref><ref id="B53"><mixed-citation xmlns:xlink="http://www.w3.org/1999/xlink" xlink:type="simple"><person-group><name name-style="western"><surname>Ortiz-Santana</surname><given-names>B</given-names></name><name name-style="western"><surname>Both</surname><given-names>EE</given-names></name></person-group> (<year>2011</year>) <article-title>A preliminary survey of the genus <italic><tp:taxon-name><tp:taxon-name-part taxon-name-part-type="genus">Buchwaldoboletus</tp:taxon-name-part></tp:taxon-name></italic> (<tp:taxon-name><tp:taxon-name-part taxon-name-part-type="order">Boletales</tp:taxon-name-part></tp:taxon-name>: <tp:taxon-name><tp:taxon-name-part taxon-name-part-type="family">Boletaceae</tp:taxon-name-part></tp:taxon-name>).</article-title><source>Bulletin of the Buffalo Society of Natural Sciences</source><volume>40</volume>: <fpage>1</fpage>–<lpage>14</lpage>.</mixed-citation></ref><ref id="B78"><mixed-citation xmlns:xlink="http://www.w3.org/1999/xlink" xlink:type="simple"><person-group><name name-style="western"><surname>Wu</surname><given-names>G</given-names></name><name name-style="western"><surname>Li</surname><given-names>YC</given-names></name><name name-style="western"><surname>Zhu</surname><given-names>XT</given-names></name><name name-style="western"><surname>Zhao</surname><given-names>K</given-names></name><name name-style="western"><surname>Han</surname><given-names>LH</given-names></name><name name-style="western"><surname>Cui</surname><given-names>YY</given-names></name><name name-style="western"><surname>Li</surname><given-names>F</given-names></name><name name-style="western"><surname>Xu</surname><given-names>JP</given-names></name><name name-style="western"><surname>Yang</surname><given-names>ZL</given-names></name></person-group> (<year>2016</year>) <article-title>One hundred noteworthy boletes from China.</article-title><source>Fungal Diversity</source><volume>81</volume>(<issue>1</issue>): <fpage>25</fpage>–<lpage>188</lpage>. <ext-link xlink:href="10.1007/s13225-016-0375-8" ext-link-type="doi" xlink:type="simple">https://doi.org/10.1007/s13225-016-0375-8</ext-link></mixed-citation></ref><ref id="B80"><mixed-citation xmlns:xlink="http://www.w3.org/1999/xlink" xlink:type="simple"><person-group><name name-style="western"><surname>Xie</surname><given-names>HJ</given-names></name><name name-style="western"><surname>Zhang</surname><given-names>CX</given-names></name><name name-style="western"><surname>He</surname><given-names>MX</given-names></name><name name-style="western"><surname>Liang</surname><given-names>ZQ</given-names></name><name name-style="western"><surname>Deng</surname><given-names>XH</given-names></name><name name-style="western"><surname>Zeng</surname><given-names>NK</given-names></name></person-group> (<year>2021</year>) <article-title><italic><tp:taxon-name><tp:taxon-name-part taxon-name-part-type="genus">Buchwaldoboletus</tp:taxon-name-part> <tp:taxon-name-part taxon-name-part-type="species">xylophilus</tp:taxon-name-part></tp:taxon-name></italic> and <italic><tp:taxon-name><tp:taxon-name-part taxon-name-part-type="genus">Phlebopus</tp:taxon-name-part> <tp:taxon-name-part taxon-name-part-type="species">portentosus</tp:taxon-name-part></tp:taxon-name></italic>, two non-ectomycorrhizal boletes from tropical China.</article-title><source>Phytotaxa</source><volume>520</volume>(<issue>2</issue>): <fpage>137</fpage>–<lpage>154</lpage>. <ext-link xlink:href="10.11646/phytotaxa.520.2.2" ext-link-type="doi" xlink:type="simple">https://doi.org/10.11646/phytotaxa.520.2.2</ext-link></mixed-citation></ref></ref-list></tp:taxon-treatment>
