# Supplementary material for: ﻿The subfamily Chalciporoideae (Boletaceae, Boletales) in China
Source: MycoKeys. 2025 Oct 22;124:123–57. doi: 10.3897/mycokeys.124.165901 (PMC12572961; doi:10.3897/mycokeys.124.165901)
Supplement: XML Treatment for Buchwaldoboletus lignicola [file mycokeys.124.165901-treatment2.xml]

<!DOCTYPE tp:taxon-treatment
  PUBLIC "-//TaxonX//DTD Taxonomic Treatment Publishing DTD v0 20100105//EN" "tax-treatment-NSO.dtd">
<tp:taxon-treatment xmlns:tp="http://www.plazi.org/taxpub"><tp:treatment-meta><kwd-group><label>Taxon classification</label><kwd>
                <named-content content-type="kingdom">Fungi</named-content>
              </kwd><kwd>
                <named-content content-type="order">Boletales</named-content>
              </kwd><kwd>
                <named-content content-type="family">Boletaceae</named-content>
              </kwd></kwd-group><mixed-citation publication-type="journal"><person-group><name><surname>Zhang</surname><given-names>Xu</given-names></name><name><surname>Li</surname><given-names>Xin-Ni</given-names></name><name><surname>Liang</surname><given-names>Wei-Qing</given-names></name><name><surname>Mu</surname><given-names>Xiao-Dong</given-names></name><name><surname>Yu</surname><given-names>Ye-Fei</given-names></name><name><surname>Wu</surname><given-names>Xiao-Jun</given-names></name><name><surname>Chen</surname><given-names>Si-Yu</given-names></name><name><surname>Pu</surname><given-names>Jin-Bao</given-names></name><name><surname>Zeng</surname><given-names>Nian-Kai</given-names></name></person-group><article-title>﻿The subfamily <tp:taxon-name><tp:taxon-name-part taxon-name-part-type="subfamily">Chalciporoideae</tp:taxon-name-part></tp:taxon-name> (<tp:taxon-name><tp:taxon-name-part taxon-name-part-type="family">Boletaceae</tp:taxon-name-part></tp:taxon-name>, <tp:taxon-name><tp:taxon-name-part taxon-name-part-type="order">Boletales</tp:taxon-name-part></tp:taxon-name>) in China</article-title><source>MycoKeys</source><day>22</day><month>10</month><year>2025</year><volume>124</volume><fpage>123</fpage><lpage>157</lpage><pub-id pub-id-type="doi">10.3897/mycokeys.124.165901</pub-id></mixed-citation></tp:treatment-meta><tp:nomenclature><label>﻿</label><tp:taxon-name><object-id xmlns:xlink="http://www.w3.org/1999/xlink" content-type="arpha" xlink:type="simple">38BF004A-9FF6-5EF8-890F-1AE7494656C2</object-id>
              <tp:taxon-name-part taxon-name-part-type="genus" reg="Buchwaldoboletus">Buchwaldoboletus</tp:taxon-name-part>
              <tp:taxon-name-part taxon-name-part-type="species" reg="lignicola">lignicola</tp:taxon-name-part>
              <object-id xmlns:xlink="http://www.w3.org/1999/xlink" content-type="mycobank" xlink:type="simple">327206</object-id>
            </tp:taxon-name><tp:taxon-authority>(Kallenb.) Pilát, Friesia. 9 (1–2): 217, 1969</tp:taxon-authority><xref ref-type="fig" rid="F2">Figs 2a, b</xref><xref ref-type="fig" rid="F3">, 3</xref><tp:nomenclature-citation-list><tp:nomenclature-citation><tp:taxon-name>
                  <tp:taxon-name-part taxon-name-part-type="genus" reg="Boletus">Boletus</tp:taxon-name-part> <tp:taxon-name-part taxon-name-part-type="species" reg="lignicola">lignicola</tp:taxon-name-part></tp:taxon-name><comment>Kallenb., Die Pilze Mitteleuropas, Band 1, Die Röhrlinge (<tp:taxon-name><tp:taxon-name-part taxon-name-part-type="family">Boletaceae</tp:taxon-name-part></tp:taxon-name>): 57, 1929.</comment></tp:nomenclature-citation><tp:nomenclature-citation><tp:taxon-name>
                  <tp:taxon-name-part taxon-name-part-type="genus" reg="Xerocomus">Xerocomus</tp:taxon-name-part> <tp:taxon-name-part taxon-name-part-type="species" reg="lignicola">lignicola</tp:taxon-name-part></tp:taxon-name><comment>(Kallenb.) Singer, Annales Mycologici 40: 43, 1942.</comment></tp:nomenclature-citation><tp:nomenclature-citation><tp:taxon-name>
                  <tp:taxon-name-part taxon-name-part-type="genus" reg="Phlebopus">Phlebopus</tp:taxon-name-part> <tp:taxon-name-part taxon-name-part-type="species" reg="lignicola">lignicola</tp:taxon-name-part></tp:taxon-name><comment>(Kallenb.) M.M. Moser ex Groves, Mycologia 54: 320, 1962.</comment></tp:nomenclature-citation><tp:nomenclature-citation><tp:taxon-name>
                  <tp:taxon-name-part taxon-name-part-type="genus" reg="Pulveroboletus">Pulveroboletus</tp:taxon-name-part> <tp:taxon-name-part taxon-name-part-type="species" reg="lignicola">lignicola</tp:taxon-name-part></tp:taxon-name><comment>(Kallenb.) E.A. Dick &amp; Snell, Mycologia 57: 451, 1965.</comment></tp:nomenclature-citation><tp:nomenclature-citation><tp:taxon-name>
                  <tp:taxon-name-part taxon-name-part-type="genus" reg="Gyrodon">Gyrodon</tp:taxon-name-part> <tp:taxon-name-part taxon-name-part-type="species" reg="lignicola">lignicola</tp:taxon-name-part></tp:taxon-name><comment>(Kallenb.) Heinem., Bulletin du Jardin Botanique de l’État à Bruxelles 21: 238, 1951.</comment></tp:nomenclature-citation></tp:nomenclature-citation-list></tp:nomenclature><tp:treatment-sec sec-type="description" id="SECID0E6KDI"><title>Description.</title><p><bold><italic>Basidiomata</italic></bold> small-sized. Pileus 3–4 cm in diameter, subhemispherical to convex; surface dry, ﬁnely tomentose, orangish-yellow to golden-yellow (4A6–5A7); context 0.4–0.6 cm in thickness in the center of the pileus, white (1A1) to yellowish (1A2), unchanging in color when bruised. <bold><italic>Hymenophore</italic></bold> poroid, slightly decurrent; pores angular to roundish, yellow, changing greenish-blue when bruised; tubes 0.1–0.3 cm long, yellow, changing greenish-blue when bruised. <bold><italic>Stipe</italic></bold> 3–5 × 1–2 cm, central, solid, subcylindrical, surface tomentose, upper part pale yellow to yellow (3A4–3A5), lower part orangish-brown to ochre (5C5–6C6); context white (1A1) to yellowish (1A2), unchanging in color when bruised; basal mycelium white. <bold><italic>Odor</italic></bold> indistinct. <bold><italic>Taste</italic></bold> mild.</p><fig id="F2" position="float" orientation="portrait"><object-id xmlns:xlink="http://www.w3.org/1999/xlink" content-type="doi" xlink:type="simple">10.3897/mycokeys.124.165901.figure2</object-id><object-id xmlns:xlink="http://www.w3.org/1999/xlink" content-type="arpha" xlink:type="simple">E0C46CD8-152C-5F0F-8F91-3CE347BC80A8</object-id><label>Figure 2.</label><caption><p>Basidiomata of fungi in the subfamily <tp:taxon-name><tp:taxon-name-part taxon-name-part-type="subfamily">Chalciporoideae</tp:taxon-name-part></tp:taxon-name> a, b. <italic><tp:taxon-name><tp:taxon-name-part taxon-name-part-type="genus" reg="Buchwaldoboletus">Buchwaldoboletus</tp:taxon-name-part> <tp:taxon-name-part taxon-name-part-type="species" reg="lignicola">lignicola</tp:taxon-name-part></tp:taxon-name></italic> (FHMU5579); c–e. <italic><tp:taxon-name><tp:taxon-name-part taxon-name-part-type="genus" reg="Chalciporus">Chalciporus</tp:taxon-name-part> <tp:taxon-name-part taxon-name-part-type="species" reg="aurantiolepidotus">aurantiolepidotus</tp:taxon-name-part></tp:taxon-name></italic> (c, e FHMU7049, holotype; d FHMU7472); f–h. <italic><tp:taxon-name><tp:taxon-name-part taxon-name-part-type="genus" reg="Chalciporus">C.</tp:taxon-name-part> <tp:taxon-name-part taxon-name-part-type="species" reg="brunneus">brunneus</tp:taxon-name-part></tp:taxon-name></italic> (FHMU8246, holotype); i. <italic><tp:taxon-name><tp:taxon-name-part taxon-name-part-type="genus" reg="Chalciporus">C.</tp:taxon-name-part> <tp:taxon-name-part taxon-name-part-type="species" reg="hainanensis">hainanensis</tp:taxon-name-part></tp:taxon-name></italic> (FHMU9951); j–l. <italic><tp:taxon-name><tp:taxon-name-part taxon-name-part-type="genus" reg="Chalciporus">C.</tp:taxon-name-part> <tp:taxon-name-part taxon-name-part-type="species" reg="roseus">roseus</tp:taxon-name-part></tp:taxon-name></italic> (FHMU7888, holotype); m–o. <italic><tp:taxon-name><tp:taxon-name-part taxon-name-part-type="genus" reg="Pseudophylloporus">Pseudophylloporus</tp:taxon-name-part> <tp:taxon-name-part taxon-name-part-type="species" reg="castaneus">castaneus</tp:taxon-name-part></tp:taxon-name></italic> (ZJMR330727230331, holotype). Scale bars: 1 cm. a–l. photos by N.K. Zeng; m–o. photos by J.B. Pu.</p></caption><graphic xmlns:xlink="http://www.w3.org/1999/xlink" xlink:href="mycokeys-124-123-g002.jpg" position="float" orientation="portrait" xlink:type="simple" id="oo_1446270.jpg"><uri content-type="original_file" xlink:type="simple">https://binary.pensoft.net/fig/1446270</uri></graphic></fig><p><bold><italic>Basidiospores</italic></bold> [40/2/1] (6)6.5–9 × (3)3.5–4 μm, Q= (1.5)1.75–3.0, Qm = 2.30 ± 0.32, yellowish brown in KOH, elongated to cylindrical, slightly thick-walled (0.8–1 µm), smooth under the light microscope. <bold><italic>Basidia</italic></bold> 14–29 × 5–8 μm, clavate, slightly thick-walled (up to 1 µm), 4-spored, hyaline to pale yellow in KOH; sterigmata 2–5 μm in length. <bold><italic>Cystidia</italic></bold> 20–35 × 5–7 μm, fusiform or subfusiform, slightly thick-walled (up to 1 μm), pale yellow in KOH. <bold><italic>Hymenophoral trama</italic></bold> boletoid, colorless to yellowish in KOH, thin- to slightly thick-walled (up to 0.5 μm), 6–12 μm wide. <bold><italic>Pileipellis</italic></bold> an intricate trichoderm 400–550 μm in thickness, composed of hyaline to pale yellow in KOH, slightly thick-walled (up to 1 μm) hyphae; terminal cells 9–37 × 3–7 μm, clavate to subcylindrical or cystidioid. <bold><italic>Pileus trama</italic></bold> made up of hyphae 2–9 μm in diameter, thick-walled (up to 1.5 μm), yellow in KOH. <bold><italic>Stipitipellis</italic></bold> a trichoderm-like structure 160–200 μm thick, composed of pale yellow in KOH, thin-walled hyphae; terminal cells 18–27× 5–8 μm, clavate or subcylindrical. <bold><italic>Stipe trama</italic></bold> composed of parallel hyphae 2–16 μm in diameter, cylindrical, thin-walled, yellow in KOH. <bold><italic>Clamp connections</italic></bold> absent in all tissues.</p><fig id="F3" position="float" orientation="portrait"><object-id xmlns:xlink="http://www.w3.org/1999/xlink" content-type="doi" xlink:type="simple">10.3897/mycokeys.124.165901.figure3</object-id><object-id xmlns:xlink="http://www.w3.org/1999/xlink" content-type="arpha" xlink:type="simple">56460A31-983E-54E1-A9E2-6618712C1F45</object-id><label>Figure 3.</label><caption><p>Microscopic features of <italic><tp:taxon-name><tp:taxon-name-part taxon-name-part-type="genus" reg="Buchwaldoboletus">Buchwaldoboletus</tp:taxon-name-part> <tp:taxon-name-part taxon-name-part-type="species" reg="lignicola">lignicola</tp:taxon-name-part></tp:taxon-name></italic> (FHMU5579). a. Basidia; b. Basidiospores; c. Cystidia; d. Pileipellis; e. Stipitipellis. Scale bars: 10 µm. Drawings by X.N. Li.</p></caption><graphic xmlns:xlink="http://www.w3.org/1999/xlink" xlink:href="mycokeys-124-123-g003.jpg" position="float" orientation="portrait" xlink:type="simple" id="oo_1446271.jpg"><uri content-type="original_file" xlink:type="simple">https://binary.pensoft.net/fig/1446271</uri></graphic></fig></tp:treatment-sec><tp:treatment-sec sec-type="habitat" id="SECID0EBQDI"><title>Habitat.</title><p>Solitary on the ground in broadleaf forest.</p></tp:treatment-sec><tp:treatment-sec sec-type="distribution" id="SECID0EGQDI"><title>Known distribution.</title><p>Southern (Hainan Province) and northeastern China (Heilongjiang Province); Europe, North America, Nepal, Korea, and Indonesia (<xref ref-type="bibr" rid="B33">Kallenbach 1929</xref>; <xref ref-type="bibr" rid="B4">Aryal and Budathoki 2013</xref>; <xref ref-type="bibr" rid="B78">Wu et al. 2016</xref>; <xref ref-type="bibr" rid="B74">Venturella 2017</xref>; <xref ref-type="bibr" rid="B32">Jo et al. 2019</xref>; <xref ref-type="bibr" rid="B60">Putra et al. 2025</xref>).</p></tp:treatment-sec><tp:treatment-sec sec-type="material" id="SECID0EERDI"><title>Material examined.</title><p>China • Hainan Province, Changjiang County, Bawangling of Hainan Tropical Rainforest National Park, elev. 650 m, 2 September 2020, N.K. Zeng4946 (FHMU5579).</p></tp:treatment-sec><tp:treatment-sec sec-type="notes" id="SECID0EJRDI"><title>Notes.</title><p><italic><tp:taxon-name><tp:taxon-name-part taxon-name-part-type="genus" reg="Buchwaldoboletus">Buchwaldoboletus</tp:taxon-name-part> <tp:taxon-name-part taxon-name-part-type="species" reg="lignicola">lignicola</tp:taxon-name-part></tp:taxon-name></italic> was originally described from Germany by <xref ref-type="bibr" rid="B33">Kallenbach (1929)</xref>. In China, it was reported from the northeastern region of the country (<xref ref-type="bibr" rid="B78">Wu et al. 2016</xref>). In the present study, it was also found to be distributed in Hainan Province, southern China. The species is characterized by a dry, tomentose, orangish-yellow to golden-yellow pileus, a yellow hymenophore bruising greenish-blue, and an intricate trichodermal pileipellis. Based on our specimen, a diagnostic feature described by <xref ref-type="bibr" rid="B78">Wu et al. (2016)</xref>, viz., doliform to subglobose cells often forming chains in the pileipellis, was not observed. Such cellular morphology has not been reported in other recent descriptions of <italic><tp:taxon-name><tp:taxon-name-part taxon-name-part-type="genus" reg="Buchwaldoboletus">B.</tp:taxon-name-part> <tp:taxon-name-part taxon-name-part-type="species" reg="lignicola">lignicola</tp:taxon-name-part></tp:taxon-name></italic>, including specimens from Korea (<xref ref-type="bibr" rid="B32">Jo et al. 2019</xref>).</p></tp:treatment-sec><ref-list><ref id="B33"><mixed-citation xmlns:xlink="http://www.w3.org/1999/xlink" xlink:type="simple"><person-group><name name-style="western"><surname>Kallenbach</surname><given-names>F</given-names></name></person-group> (<year>1929</year>) <italic><tp:taxon-name><tp:taxon-name-part taxon-name-part-type="genus">Boletus</tp:taxon-name-part> <tp:taxon-name-part taxon-name-part-type="species">lignicola</tp:taxon-name-part></tp:taxon-name></italic>. Die Pilze Mitteleuropas, Band 1, Die Röhrlinge (<tp:taxon-name><tp:taxon-name-part taxon-name-part-type="family">Boletaceae</tp:taxon-name-part></tp:taxon-name>), 56–60.</mixed-citation></ref><ref id="B4"><mixed-citation xmlns:xlink="http://www.w3.org/1999/xlink" xlink:type="simple"><person-group><name name-style="western"><surname>Aryal</surname><given-names>HP</given-names></name><name name-style="western"><surname>Budathoki</surname><given-names>U</given-names></name></person-group> (<year>2013</year>) <article-title><italic><tp:taxon-name><tp:taxon-name-part taxon-name-part-type="genus">Buchwaldoboletus</tp:taxon-name-part> <tp:taxon-name-part taxon-name-part-type="species">lignicola</tp:taxon-name-part></tp:taxon-name></italic> (<tp:taxon-name><tp:taxon-name-part taxon-name-part-type="class">Basidiomycetes</tp:taxon-name-part></tp:taxon-name>), an inedible wild mushroom new to Nepal.</article-title><source>Our Nature</source><volume>11</volume>(<issue>1</issue>): <fpage>31</fpage>–<lpage>35</lpage>. <ext-link xlink:href="10.3126/on.v11i1.8241" ext-link-type="doi" xlink:type="simple">https://doi.org/10.3126/on.v11i1.8241</ext-link></mixed-citation></ref><ref id="B78"><mixed-citation xmlns:xlink="http://www.w3.org/1999/xlink" xlink:type="simple"><person-group><name name-style="western"><surname>Wu</surname><given-names>G</given-names></name><name name-style="western"><surname>Li</surname><given-names>YC</given-names></name><name name-style="western"><surname>Zhu</surname><given-names>XT</given-names></name><name name-style="western"><surname>Zhao</surname><given-names>K</given-names></name><name name-style="western"><surname>Han</surname><given-names>LH</given-names></name><name name-style="western"><surname>Cui</surname><given-names>YY</given-names></name><name name-style="western"><surname>Li</surname><given-names>F</given-names></name><name name-style="western"><surname>Xu</surname><given-names>JP</given-names></name><name name-style="western"><surname>Yang</surname><given-names>ZL</given-names></name></person-group> (<year>2016</year>) <article-title>One hundred noteworthy boletes from China.</article-title><source>Fungal Diversity</source><volume>81</volume>(<issue>1</issue>): <fpage>25</fpage>–<lpage>188</lpage>. <ext-link xlink:href="10.1007/s13225-016-0375-8" ext-link-type="doi" xlink:type="simple">https://doi.org/10.1007/s13225-016-0375-8</ext-link></mixed-citation></ref><ref id="B74"><mixed-citation xmlns:xlink="http://www.w3.org/1999/xlink" xlink:type="simple"><person-group><name name-style="western"><surname>Venturella</surname><given-names>G</given-names></name></person-group> (<year>2017</year>) <article-title><italic><tp:taxon-name><tp:taxon-name-part taxon-name-part-type="genus">Buchwaldoboletus</tp:taxon-name-part> <tp:taxon-name-part taxon-name-part-type="species">lignicola</tp:taxon-name-part></tp:taxon-name></italic> (<tp:taxon-name><tp:taxon-name-part taxon-name-part-type="family">Boletaceae</tp:taxon-name-part></tp:taxon-name>), a rare basidiomycete from Europe.</article-title><source>Plant Biosystems</source><volume>151</volume>(<issue>4</issue>): <fpage>574</fpage>–<lpage>576</lpage>. <ext-link xlink:href="10.1080/11263504.2017.1313791" ext-link-type="doi" xlink:type="simple">https://doi.org/10.1080/11263504.2017.1313791</ext-link></mixed-citation></ref><ref id="B32"><mixed-citation xmlns:xlink="http://www.w3.org/1999/xlink" xlink:type="simple"><person-group><name name-style="western"><surname>Jo</surname><given-names>JW</given-names></name><name name-style="western"><surname>Kwag</surname><given-names>YN</given-names></name><name name-style="western"><surname>Cho</surname><given-names>SE</given-names></name><name name-style="western"><surname>Han</surname><given-names>SK</given-names></name><name name-style="western"><surname>Han</surname><given-names>JG</given-names></name><name name-style="western"><surname>Lim</surname><given-names>YW</given-names></name><name name-style="western"><surname>Sung</surname><given-names>GH</given-names></name><name name-style="western"><surname>Oh</surname><given-names>SH</given-names></name><name name-style="western"><surname>Kim</surname><given-names>CS</given-names></name></person-group> (<year>2019</year>) <article-title>First report of <italic><tp:taxon-name><tp:taxon-name-part taxon-name-part-type="genus">Buchwaldoboletus</tp:taxon-name-part> <tp:taxon-name-part taxon-name-part-type="species">lignicola</tp:taxon-name-part></tp:taxon-name></italic> (<tp:taxon-name><tp:taxon-name-part taxon-name-part-type="family">Boletaceae</tp:taxon-name-part></tp:taxon-name>), a potentially endangered basidiomycete species, in South Korea.</article-title><source>Mycobiology</source><volume>47</volume>(<issue>4</issue>): <fpage>521</fpage>–<lpage>526</lpage>. <ext-link xlink:href="10.1080/12298093.2019.1682907" ext-link-type="doi" xlink:type="simple">https://doi.org/10.1080/12298093.2019.1682907</ext-link></mixed-citation></ref><ref id="B60"><mixed-citation xmlns:xlink="http://www.w3.org/1999/xlink" xlink:type="simple"><person-group><name name-style="western"><surname>Putra</surname><given-names>IP</given-names></name><name name-style="western"><surname>Nurhayat</surname><given-names>OD</given-names></name><name name-style="western"><surname>Sibero</surname><given-names>MT</given-names></name><name name-style="western"><surname>Hermawan</surname><given-names>R</given-names></name></person-group> (<year>2025</year>) <article-title>Records on potentially endangered macrofungus (<italic><tp:taxon-name><tp:taxon-name-part taxon-name-part-type="genus">Buchwaldoboletus</tp:taxon-name-part> <tp:taxon-name-part taxon-name-part-type="species">lignicola</tp:taxon-name-part></tp:taxon-name></italic>) in Indonesia.</article-title><source>Comprehensive Plant Biology</source><volume>49</volume>(<issue>1</issue>): <fpage>15</fpage>–<lpage>22</lpage>. <ext-link xlink:href="10.2298/CPB2501015P" ext-link-type="doi" xlink:type="simple">https://doi.org/10.2298/CPB2501015P</ext-link></mixed-citation></ref></ref-list></tp:taxon-treatment>
