# Supplementary material for: ﻿The subfamily Chalciporoideae (Boletaceae, Boletales) in China
Source: MycoKeys. 2025 Oct 22;124:123–57. doi: 10.3897/mycokeys.124.165901 (PMC12572961; doi:10.3897/mycokeys.124.165901)
Supplement: XML Treatment for Buchwaldoboletus xylophilus [file mycokeys.124.165901-treatment3.xml]

<!DOCTYPE tp:taxon-treatment
  PUBLIC "-//TaxonX//DTD Taxonomic Treatment Publishing DTD v0 20100105//EN" "tax-treatment-NSO.dtd">
<tp:taxon-treatment xmlns:tp="http://www.plazi.org/taxpub"><tp:treatment-meta><kwd-group><label>Taxon classification</label><kwd>
                <named-content content-type="kingdom">Fungi</named-content>
              </kwd><kwd>
                <named-content content-type="order">Boletales</named-content>
              </kwd><kwd>
                <named-content content-type="family">Boletaceae</named-content>
              </kwd></kwd-group><mixed-citation publication-type="journal"><person-group><name><surname>Zhang</surname><given-names>Xu</given-names></name><name><surname>Li</surname><given-names>Xin-Ni</given-names></name><name><surname>Liang</surname><given-names>Wei-Qing</given-names></name><name><surname>Mu</surname><given-names>Xiao-Dong</given-names></name><name><surname>Yu</surname><given-names>Ye-Fei</given-names></name><name><surname>Wu</surname><given-names>Xiao-Jun</given-names></name><name><surname>Chen</surname><given-names>Si-Yu</given-names></name><name><surname>Pu</surname><given-names>Jin-Bao</given-names></name><name><surname>Zeng</surname><given-names>Nian-Kai</given-names></name></person-group><article-title>﻿The subfamily <tp:taxon-name><tp:taxon-name-part taxon-name-part-type="subfamily">Chalciporoideae</tp:taxon-name-part></tp:taxon-name> (<tp:taxon-name><tp:taxon-name-part taxon-name-part-type="family">Boletaceae</tp:taxon-name-part></tp:taxon-name>, <tp:taxon-name><tp:taxon-name-part taxon-name-part-type="order">Boletales</tp:taxon-name-part></tp:taxon-name>) in China</article-title><source>MycoKeys</source><day>22</day><month>10</month><year>2025</year><volume>124</volume><fpage>123</fpage><lpage>157</lpage><pub-id pub-id-type="doi">10.3897/mycokeys.124.165901</pub-id></mixed-citation></tp:treatment-meta><tp:nomenclature><label>﻿</label><tp:taxon-name><object-id xmlns:xlink="http://www.w3.org/1999/xlink" content-type="arpha" xlink:type="simple">E06F4846-3D02-5412-B667-C070E6F2B61A</object-id>
              <tp:taxon-name-part taxon-name-part-type="genus" reg="Buchwaldoboletus">Buchwaldoboletus</tp:taxon-name-part>
              <tp:taxon-name-part taxon-name-part-type="species" reg="xylophilus">xylophilus</tp:taxon-name-part>
              <object-id xmlns:xlink="http://www.w3.org/1999/xlink" content-type="mycobank" xlink:type="simple">545884</object-id>
            </tp:taxon-name><tp:taxon-authority>(Petch) Both &amp; B. Ortiz, Bull. Buffalo Soc. Nat. Sci. 40: 3, 2011</tp:taxon-authority><tp:nomenclature-citation-list><tp:nomenclature-citation><tp:taxon-name>
                  <tp:taxon-name-part taxon-name-part-type="genus" reg="Boletus">Boletus</tp:taxon-name-part> <tp:taxon-name-part taxon-name-part-type="species" reg="xylophilus">xylophilus</tp:taxon-name-part></tp:taxon-name><comment>Petch, Ann. Roy. Bot. Gard. Peradeniya 7 (4): 283, 1922.</comment></tp:nomenclature-citation><tp:nomenclature-citation><tp:taxon-name>
                  <tp:taxon-name-part taxon-name-part-type="genus" reg="Gyrodon">Gyrodon</tp:taxon-name-part> <tp:taxon-name-part taxon-name-part-type="species" reg="xylophilus">xylophilus</tp:taxon-name-part></tp:taxon-name><comment>(Petch) Heinem. &amp; Rammeloo, Bull. Jard. Bot. Natl. Belg. 53 (1–2): 295, 1983.</comment></tp:nomenclature-citation><tp:nomenclature-citation><tp:taxon-name>
                  <tp:taxon-name-part taxon-name-part-type="genus" reg="Pulveroboletus">Pulveroboletus</tp:taxon-name-part> <tp:taxon-name-part taxon-name-part-type="species" reg="xylophilus">xylophilus</tp:taxon-name-part></tp:taxon-name><comment>(Petch) Singer, in Singer, Araujo &amp; Ivory, Beih. Nova Hedwigia 77: 98, 1983.</comment></tp:nomenclature-citation></tp:nomenclature-citation-list></tp:nomenclature><tp:treatment-sec sec-type="distribution" id="SECID0ECVDI"><title>Known distribution.</title><p>Southwestern (Yunnan Province) and southern China (Hainan Province and Hong Kong); Sri Lanka, Malaysia, India, and the Philippines (<xref ref-type="bibr" rid="B56">Pegler 1986</xref>; <xref ref-type="bibr" rid="B14">Corner 1972</xref>; <xref ref-type="bibr" rid="B53">Ortiz-Santana and Both 2011</xref>; <xref ref-type="bibr" rid="B80">Xie et al. 2021</xref>; <xref ref-type="bibr" rid="B49">Nanu and Kumar 2022</xref>).</p></tp:treatment-sec><tp:treatment-sec sec-type="Holotype" id="SECID0E3VDI"><title>Holotype.</title><p>Petch 5812 (K) (Sri Lanka) (non vidi).</p></tp:treatment-sec><tp:treatment-sec sec-type="material" id="SECID0EBWDI"><title>Materials examined.</title><p>China • Yunnan Province, Xishuangbanna, cultivated at the Yunnan Institute of Tropical Crops, December 2023, M-474 (FHMU9090); • same location and date, ZCX-YS-01 (FHMU11666); • same location and date, ZCX-YS-02 (FHMU11667); • same location and date, ZCX-YS-03 (FHMU11668); • same location and date, ZCX-ZP-01 (FHMU11669); • same location and date, ZCX-ZP-02 (FHMU11670); • same location and date, ZCX-ZP-03 (FHMU11671); • same location and date, ZFN-CLF (FHMU11672).</p></tp:treatment-sec><tp:treatment-sec sec-type="notes" id="SECID0EGWDI"><title>Notes.</title><p><italic><tp:taxon-name><tp:taxon-name-part taxon-name-part-type="genus" reg="Buchwaldoboletus">Buchwaldoboletus</tp:taxon-name-part> <tp:taxon-name-part taxon-name-part-type="species" reg="xylophilus">xylophilus</tp:taxon-name-part></tp:taxon-name></italic> was originally described from Sri Lanka by <xref ref-type="bibr" rid="B58">Petch (1922)</xref>. It was also reported from southwestern and southern China (<xref ref-type="bibr" rid="B80">Xie et al. 2021</xref>; <xref ref-type="bibr" rid="B40">Mao et al. 2023</xref>). Illustrations and a full description of the species have been provided by <xref ref-type="bibr" rid="B53">Ortiz-Santana and Both 2011</xref> and <xref ref-type="bibr" rid="B80">Xie et al. (2021)</xref>.</p></tp:treatment-sec><ref-list><ref id="B56"><mixed-citation xmlns:xlink="http://www.w3.org/1999/xlink" xlink:type="simple"><person-group><name name-style="western"><surname>Pegler</surname><given-names>DN</given-names></name></person-group> (<year>1986</year>) <article-title>Agaric flora of Sri Lanka.</article-title><source>Kew Bulletin Additional Series</source><volume>12</volume>: <fpage>1</fpage>–<lpage>519</lpage>.</mixed-citation></ref><ref id="B14"><mixed-citation xmlns:xlink="http://www.w3.org/1999/xlink" xlink:type="simple"><person-group><name name-style="western"><surname>Corner</surname><given-names>EJH</given-names></name></person-group> (<year>1972</year>) <source><italic><tp:taxon-name><tp:taxon-name-part taxon-name-part-type="genus">Boletus</tp:taxon-name-part></tp:taxon-name></italic> in Malaysia.</source><publisher-name>Government Printing Office</publisher-name>, <publisher-loc>Singapore</publisher-loc>, <size units="page">263 pp</size>.</mixed-citation></ref><ref id="B53"><mixed-citation xmlns:xlink="http://www.w3.org/1999/xlink" xlink:type="simple"><person-group><name name-style="western"><surname>Ortiz-Santana</surname><given-names>B</given-names></name><name name-style="western"><surname>Both</surname><given-names>EE</given-names></name></person-group> (<year>2011</year>) <article-title>A preliminary survey of the genus <italic><tp:taxon-name><tp:taxon-name-part taxon-name-part-type="genus">Buchwaldoboletus</tp:taxon-name-part></tp:taxon-name></italic> (<tp:taxon-name><tp:taxon-name-part taxon-name-part-type="order">Boletales</tp:taxon-name-part></tp:taxon-name>: <tp:taxon-name><tp:taxon-name-part taxon-name-part-type="family">Boletaceae</tp:taxon-name-part></tp:taxon-name>).</article-title><source>Bulletin of the Buffalo Society of Natural Sciences</source><volume>40</volume>: <fpage>1</fpage>–<lpage>14</lpage>.</mixed-citation></ref><ref id="B80"><mixed-citation xmlns:xlink="http://www.w3.org/1999/xlink" xlink:type="simple"><person-group><name name-style="western"><surname>Xie</surname><given-names>HJ</given-names></name><name name-style="western"><surname>Zhang</surname><given-names>CX</given-names></name><name name-style="western"><surname>He</surname><given-names>MX</given-names></name><name name-style="western"><surname>Liang</surname><given-names>ZQ</given-names></name><name name-style="western"><surname>Deng</surname><given-names>XH</given-names></name><name name-style="western"><surname>Zeng</surname><given-names>NK</given-names></name></person-group> (<year>2021</year>) <article-title><italic><tp:taxon-name><tp:taxon-name-part taxon-name-part-type="genus">Buchwaldoboletus</tp:taxon-name-part> <tp:taxon-name-part taxon-name-part-type="species">xylophilus</tp:taxon-name-part></tp:taxon-name></italic> and <italic><tp:taxon-name><tp:taxon-name-part taxon-name-part-type="genus">Phlebopus</tp:taxon-name-part> <tp:taxon-name-part taxon-name-part-type="species">portentosus</tp:taxon-name-part></tp:taxon-name></italic>, two non-ectomycorrhizal boletes from tropical China.</article-title><source>Phytotaxa</source><volume>520</volume>(<issue>2</issue>): <fpage>137</fpage>–<lpage>154</lpage>. <ext-link xlink:href="10.11646/phytotaxa.520.2.2" ext-link-type="doi" xlink:type="simple">https://doi.org/10.11646/phytotaxa.520.2.2</ext-link></mixed-citation></ref><ref id="B49"><mixed-citation xmlns:xlink="http://www.w3.org/1999/xlink" xlink:type="simple"><person-group><name name-style="western"><surname>Nanu</surname><given-names>S</given-names></name><name name-style="western"><surname>Kumar</surname><given-names>TKA</given-names></name></person-group> (<year>2022</year>) <article-title><italic><tp:taxon-name><tp:taxon-name-part taxon-name-part-type="genus">Buchwaldoboletus</tp:taxon-name-part> <tp:taxon-name-part taxon-name-part-type="species">xylophilus</tp:taxon-name-part></tp:taxon-name></italic>, a boletoid fungus new to India.</article-title><source>Studies in Fungi</source><volume>7</volume>: <fpage>1</fpage>–<lpage>13</lpage>. <ext-link xlink:href="10.48130/SIF-2022-0013" ext-link-type="doi" xlink:type="simple">https://doi.org/10.48130/SIF-2022-0013</ext-link></mixed-citation></ref><ref id="B58"><mixed-citation xmlns:xlink="http://www.w3.org/1999/xlink" xlink:type="simple"><person-group><name name-style="western"><surname>Petch</surname><given-names>T</given-names></name></person-group> (<year>1922</year>) <article-title>Additions to Ceylon fungi II.</article-title><source>Annals of the Royal Botanic Gardens, Peradeniya</source><volume>7</volume>: <fpage>279</fpage>–<lpage>322</lpage>.</mixed-citation></ref><ref id="B40"><mixed-citation xmlns:xlink="http://www.w3.org/1999/xlink" xlink:type="simple"><person-group><name name-style="western"><surname>Mao</surname><given-names>N</given-names></name><name name-style="western"><surname>Zhao</surname><given-names>TY</given-names></name><name name-style="western"><surname>Zhang</surname><given-names>YX</given-names></name><name name-style="western"><surname>Li</surname><given-names>T</given-names></name><name name-style="western"><surname>Lv</surname><given-names>JC</given-names></name><name name-style="western"><surname>Fan</surname><given-names>L</given-names></name></person-group> (<year>2023</year>) <article-title><tp:taxon-name><tp:taxon-name-part taxon-name-part-type="family">Boletaceae</tp:taxon-name-part></tp:taxon-name> from Shanxi Province of northern China with descriptions of ten new species.</article-title><source>Mycosphere: Journal of Fungal Biology</source><volume>14</volume>(<issue>1</issue>): <fpage>2013</fpage>–<lpage>2091</lpage>. <ext-link xlink:href="10.5943/mycosphere/14/1/24" ext-link-type="doi" xlink:type="simple">https://doi.org/10.5943/mycosphere/14/1/24</ext-link></mixed-citation></ref></ref-list></tp:taxon-treatment>
