# Supplementary material for: ﻿The subfamily Chalciporoideae (Boletaceae, Boletales) in China
Source: MycoKeys. 2025 Oct 22;124:123–57. doi: 10.3897/mycokeys.124.165901 (PMC12572961; doi:10.3897/mycokeys.124.165901)
Supplement: XML Treatment for Chalciporus [file mycokeys.124.165901-treatment4.xml]

<!DOCTYPE tp:taxon-treatment
  PUBLIC "-//TaxonX//DTD Taxonomic Treatment Publishing DTD v0 20100105//EN" "tax-treatment-NSO.dtd">
<tp:taxon-treatment xmlns:tp="http://www.plazi.org/taxpub"><tp:treatment-meta><kwd-group><label>Taxon classification</label><kwd>
                <named-content content-type="kingdom">Fungi</named-content>
              </kwd><kwd>
                <named-content content-type="order">Boletales</named-content>
              </kwd><kwd>
                <named-content content-type="family">Boletaceae</named-content>
              </kwd></kwd-group><mixed-citation publication-type="journal"><person-group><name><surname>Zhang</surname><given-names>Xu</given-names></name><name><surname>Li</surname><given-names>Xin-Ni</given-names></name><name><surname>Liang</surname><given-names>Wei-Qing</given-names></name><name><surname>Mu</surname><given-names>Xiao-Dong</given-names></name><name><surname>Yu</surname><given-names>Ye-Fei</given-names></name><name><surname>Wu</surname><given-names>Xiao-Jun</given-names></name><name><surname>Chen</surname><given-names>Si-Yu</given-names></name><name><surname>Pu</surname><given-names>Jin-Bao</given-names></name><name><surname>Zeng</surname><given-names>Nian-Kai</given-names></name></person-group><article-title>﻿The subfamily <tp:taxon-name><tp:taxon-name-part taxon-name-part-type="subfamily">Chalciporoideae</tp:taxon-name-part></tp:taxon-name> (<tp:taxon-name><tp:taxon-name-part taxon-name-part-type="family">Boletaceae</tp:taxon-name-part></tp:taxon-name>, <tp:taxon-name><tp:taxon-name-part taxon-name-part-type="order">Boletales</tp:taxon-name-part></tp:taxon-name>) in China</article-title><source>MycoKeys</source><day>22</day><month>10</month><year>2025</year><volume>124</volume><fpage>123</fpage><lpage>157</lpage><pub-id pub-id-type="doi">10.3897/mycokeys.124.165901</pub-id></mixed-citation></tp:treatment-meta><tp:nomenclature><label>﻿</label><tp:taxon-name><object-id xmlns:xlink="http://www.w3.org/1999/xlink" content-type="arpha" xlink:type="simple">8499E262-86A0-5B88-9D7E-F84ACB9BAB8D</object-id>
              <tp:taxon-name-part taxon-name-part-type="genus" reg="Chalciporus">Chalciporus</tp:taxon-name-part>
            </tp:taxon-name><tp:taxon-authority>Bataille, Bull. Soc. Hist. Nat. Doubs 15: 39, 1908</tp:taxon-authority><tp:nomenclature-citation-list><tp:nomenclature-citation><tp:taxon-name>
                  <tp:taxon-name-part taxon-name-part-type="genus" reg="Chalciporus">Chalciporus</tp:taxon-name-part></tp:taxon-name><comment>, typified by <tp:taxon-name><tp:taxon-name-part taxon-name-part-type="genus" reg="Chalciporus">C.</tp:taxon-name-part> <tp:taxon-name-part taxon-name-part-type="species" reg="piperatus">piperatus</tp:taxon-name-part></tp:taxon-name>, was originally established to accommodate species with a small basidioma, a reddish hymenophore, and smooth basidiospores (<xref ref-type="bibr" rid="B46">Moreno and García-Bona 1976</xref>; <xref ref-type="bibr" rid="B57">Pegler and Young 1981</xref>; <xref ref-type="bibr" rid="B55">Pegler 1983</xref>; <xref ref-type="bibr" rid="B6">Baroni and Both 1991</xref>; <xref ref-type="bibr" rid="B24">Gómez 1996</xref>; <xref ref-type="bibr" rid="B26">Halling et al. 2004</xref>; <xref ref-type="bibr" rid="B34">Klofac and Krisai-Greilhuber 2006</xref>). Besides the three new <tp:taxon-name><tp:taxon-name-part taxon-name-part-type="genus" reg="Chalciporus">Chalciporus</tp:taxon-name-part></tp:taxon-name> species revealed in the present study, seven species of the genus have been confirmed to occur in China (<xref ref-type="bibr" rid="B78">Wu et al. 2016</xref>; <xref ref-type="bibr" rid="B84">Zhang et al. 2016</xref>, <xref ref-type="bibr" rid="B85">2017</xref>; <xref ref-type="bibr" rid="B16">Deng et al. 2018</xref>; <xref ref-type="bibr" rid="B13">Chai et al. 2019</xref>; <xref ref-type="bibr" rid="B81">Xu et al. 2021</xref>; <xref ref-type="bibr" rid="B40">Mao et al. 2023</xref>).</comment></tp:nomenclature-citation></tp:nomenclature-citation-list></tp:nomenclature><ref-list><ref id="B46"><mixed-citation xmlns:xlink="http://www.w3.org/1999/xlink" xlink:type="simple"><person-group><name name-style="western"><surname>Moreno</surname><given-names>G</given-names></name><name name-style="western"><surname>García-Bona</surname><given-names>LM</given-names></name></person-group> (<year>1976</year>) <article-title>Macromycetos interesantes de Navarra. I.</article-title><source>Anales del Instituto Botánico Cavanilles</source><volume>33</volume>: <fpage>125</fpage>–<lpage>133</lpage>.</mixed-citation></ref><ref id="B57"><mixed-citation xmlns:xlink="http://www.w3.org/1999/xlink" xlink:type="simple"><person-group><name name-style="western"><surname>Pegler</surname><given-names>DN</given-names></name><name name-style="western"><surname>Young</surname><given-names>TWK</given-names></name></person-group> (<year>1981</year>) <article-title>A natural arrangement of the <tp:taxon-name><tp:taxon-name-part taxon-name-part-type="order">Boletales</tp:taxon-name-part></tp:taxon-name>, with reference to spore morphology.</article-title><source>Transactions of the British Mycological Society</source><volume>76</volume>(<issue>1</issue>): <fpage>103</fpage>–<lpage>146</lpage>. <ext-link xlink:href="10.1016/S0007-1536(81)80013-7" ext-link-type="doi" xlink:type="simple">https://doi.org/10.1016/S0007-1536(81)80013-7</ext-link></mixed-citation></ref><ref id="B55"><mixed-citation xmlns:xlink="http://www.w3.org/1999/xlink" xlink:type="simple"><person-group><name name-style="western"><surname>Pegler</surname><given-names>DN</given-names></name></person-group> (<year>1983</year>) Agaric Flora of the Lesser Antilles; Additional Series IX; Kew Bulletin, London, UK, 668 pp.</mixed-citation></ref><ref id="B6"><mixed-citation xmlns:xlink="http://www.w3.org/1999/xlink" xlink:type="simple"><person-group><name name-style="western"><surname>Baroni</surname><given-names>TJ</given-names></name><name name-style="western"><surname>Both</surname><given-names>EE</given-names></name></person-group> (<year>1991</year>) <article-title><italic><tp:taxon-name><tp:taxon-name-part taxon-name-part-type="genus">Chalciporus</tp:taxon-name-part> <tp:taxon-name-part taxon-name-part-type="species">piperatoides</tp:taxon-name-part></tp:taxon-name></italic> in North America.</article-title><source>Mycologia</source><volume>83</volume>: <fpage>559</fpage>–<lpage>564</lpage>. <ext-link xlink:href="10.1080/00275514.1991.12026055" ext-link-type="doi" xlink:type="simple">https://doi.org/10.1080/00275514.1991.12026055</ext-link></mixed-citation></ref><ref id="B24"><mixed-citation xmlns:xlink="http://www.w3.org/1999/xlink" xlink:type="simple"><person-group><name name-style="western"><surname>Gómez</surname><given-names>LD</given-names></name></person-group> (<year>1996</year>) Basidiomicetes de Costa Rica: <italic><tp:taxon-name><tp:taxon-name-part taxon-name-part-type="genus">Xerocomus</tp:taxon-name-part></tp:taxon-name></italic>, <italic><tp:taxon-name><tp:taxon-name-part taxon-name-part-type="genus">Chalciporus</tp:taxon-name-part></tp:taxon-name></italic>, <italic><tp:taxon-name><tp:taxon-name-part taxon-name-part-type="genus">Pulveroboletus</tp:taxon-name-part></tp:taxon-name></italic>, <italic><tp:taxon-name><tp:taxon-name-part taxon-name-part-type="genus">Boletellus</tp:taxon-name-part></tp:taxon-name></italic>, <italic><tp:taxon-name><tp:taxon-name-part taxon-name-part-type="genus">Xanthoconium</tp:taxon-name-part></tp:taxon-name></italic> (<tp:taxon-name><tp:taxon-name-part taxon-name-part-type="order">Agaricales</tp:taxon-name-part></tp:taxon-name>: <tp:taxon-name><tp:taxon-name-part taxon-name-part-type="family">Boletaceae</tp:taxon-name-part></tp:taxon-name>). Revista de Biología Tropical 44(Suppl 4): 59–89.</mixed-citation></ref><ref id="B26"><mixed-citation xmlns:xlink="http://www.w3.org/1999/xlink" xlink:type="simple"><person-group><name name-style="western"><surname>Halling</surname><given-names>RE</given-names></name><name name-style="western"><surname>Mata</surname><given-names>M</given-names></name><name name-style="western"><surname>Mueller</surname><given-names>GM</given-names></name></person-group> (<year>2004</year>) <article-title>Three new boletes for Costa Rica.</article-title><source>Memoirs of the New York Botanical Garden</source><volume>89</volume>: <fpage>141</fpage>–<lpage>147</lpage>.</mixed-citation></ref><ref id="B34"><mixed-citation xmlns:xlink="http://www.w3.org/1999/xlink" xlink:type="simple"><person-group><name name-style="western"><surname>Klofac</surname><given-names>W</given-names></name></person-group> (<year>2006</year>) <article-title>The genus <italic><tp:taxon-name><tp:taxon-name-part taxon-name-part-type="genus">Chalciporus</tp:taxon-name-part></tp:taxon-name></italic>, a world-wide survey.</article-title><source>Österreichische Zeitschrift für Pilzkunde</source><volume>15</volume>: <fpage>31</fpage>–<lpage>65</lpage>.</mixed-citation></ref><ref id="B78"><mixed-citation xmlns:xlink="http://www.w3.org/1999/xlink" xlink:type="simple"><person-group><name name-style="western"><surname>Wu</surname><given-names>G</given-names></name><name name-style="western"><surname>Li</surname><given-names>YC</given-names></name><name name-style="western"><surname>Zhu</surname><given-names>XT</given-names></name><name name-style="western"><surname>Zhao</surname><given-names>K</given-names></name><name name-style="western"><surname>Han</surname><given-names>LH</given-names></name><name name-style="western"><surname>Cui</surname><given-names>YY</given-names></name><name name-style="western"><surname>Li</surname><given-names>F</given-names></name><name name-style="western"><surname>Xu</surname><given-names>JP</given-names></name><name name-style="western"><surname>Yang</surname><given-names>ZL</given-names></name></person-group> (<year>2016</year>) <article-title>One hundred noteworthy boletes from China.</article-title><source>Fungal Diversity</source><volume>81</volume>(<issue>1</issue>): <fpage>25</fpage>–<lpage>188</lpage>. <ext-link xlink:href="10.1007/s13225-016-0375-8" ext-link-type="doi" xlink:type="simple">https://doi.org/10.1007/s13225-016-0375-8</ext-link></mixed-citation></ref><ref id="B84"><mixed-citation xmlns:xlink="http://www.w3.org/1999/xlink" xlink:type="simple"><person-group><name name-style="western"><surname>Zhang</surname><given-names>M</given-names></name><name name-style="western"><surname>Wang</surname><given-names>CQ</given-names></name><name name-style="western"><surname>Li</surname><given-names>TH</given-names></name><name name-style="western"><surname>Song</surname><given-names>B</given-names></name></person-group> (<year>2016</year>) <article-title>A new species of <italic><tp:taxon-name><tp:taxon-name-part taxon-name-part-type="genus">Chalciporus</tp:taxon-name-part></tp:taxon-name></italic> (<tp:taxon-name><tp:taxon-name-part taxon-name-part-type="family">Boletaceae</tp:taxon-name-part></tp:taxon-name>, <tp:taxon-name><tp:taxon-name-part taxon-name-part-type="order">Boletales</tp:taxon-name-part></tp:taxon-name>) with strongly radially arranged pores.</article-title><source>Mycoscience</source><volume>57</volume>(<issue>1</issue>): <fpage>20</fpage>–<lpage>25</lpage>. <ext-link xlink:href="10.1016/j.myc.2015.07.004" ext-link-type="doi" xlink:type="simple">https://doi.org/10.1016/j.myc.2015.07.004</ext-link></mixed-citation></ref><ref id="B85"><mixed-citation xmlns:xlink="http://www.w3.org/1999/xlink" xlink:type="simple"><person-group><name name-style="western"><surname>Zhang</surname><given-names>M</given-names></name><name name-style="western"><surname>Li</surname><given-names>TH</given-names></name><name name-style="western"><surname>Song</surname><given-names>B</given-names></name></person-group> (<year>2017</year>) <article-title>Two new species of <italic><tp:taxon-name><tp:taxon-name-part taxon-name-part-type="genus">Chalciporus</tp:taxon-name-part></tp:taxon-name></italic> (<tp:taxon-name><tp:taxon-name-part taxon-name-part-type="family">Boletaceae</tp:taxon-name-part></tp:taxon-name>) from southern China revealed by morphological characters and molecular data.</article-title><source>Phytotaxa</source><volume>327</volume>(<issue>1</issue>): <fpage>47</fpage>–<lpage>56</lpage>. <ext-link xlink:href="10.11646/phytotaxa.327.1.2" ext-link-type="doi" xlink:type="simple">https://doi.org/10.11646/phytotaxa.327.1.2</ext-link></mixed-citation></ref><ref id="B16"><mixed-citation xmlns:xlink="http://www.w3.org/1999/xlink" xlink:type="simple"><person-group><name name-style="western"><surname>Deng</surname><given-names>CY</given-names></name><name name-style="western"><surname>Kang</surname><given-names>C</given-names></name><name name-style="western"><surname>Li</surname><given-names>Q</given-names></name><name name-style="western"><surname>Xia</surname><given-names>YP</given-names></name></person-group> (<year>2018</year>) <article-title>Research on macrofungi in Caohai I: Species diversity.</article-title><source>Guizhou Science</source><volume>36</volume>(<issue>1</issue>): <fpage>5</fpage>–<lpage>15</lpage>.</mixed-citation></ref><ref id="B13"><mixed-citation xmlns:xlink="http://www.w3.org/1999/xlink" xlink:type="simple"><person-group><name name-style="western"><surname>Chai</surname><given-names>H</given-names></name><name name-style="western"><surname>Liang</surname><given-names>ZQ</given-names></name><name name-style="western"><surname>Xue</surname><given-names>R</given-names></name><name name-style="western"><surname>Jiang</surname><given-names>S</given-names></name><name name-style="western"><surname>Luo</surname><given-names>SH</given-names></name><name name-style="western"><surname>Wang</surname><given-names>Y</given-names></name><name name-style="western"><surname>Wu</surname><given-names>LL</given-names></name><name name-style="western"><surname>Tang</surname><given-names>LP</given-names></name><name name-style="western"><surname>Chen</surname><given-names>Y</given-names></name><name name-style="western"><surname>Hong</surname><given-names>D</given-names></name><name name-style="western"><surname>Zeng</surname><given-names>NK</given-names></name></person-group> (<year>2019</year>) <article-title>New and noteworthy boletes from subtropical and tropical China.</article-title><source>MycoKeys</source><volume>46</volume>: <fpage>55</fpage>–<lpage>96</lpage>. <ext-link xlink:href="10.3897/mycokeys.46.31470" ext-link-type="doi" xlink:type="simple">https://doi.org/10.3897/mycokeys.46.31470</ext-link></mixed-citation></ref><ref id="B81"><mixed-citation xmlns:xlink="http://www.w3.org/1999/xlink" xlink:type="simple"><person-group><name name-style="western"><surname>Xu</surname><given-names>C</given-names></name><name name-style="western"><surname>Liang</surname><given-names>ZQ</given-names></name><name name-style="western"><surname>Xie</surname><given-names>HJ</given-names></name><name name-style="western"><surname>Jiang</surname><given-names>S</given-names></name><name name-style="western"><surname>Fu</surname><given-names>XH</given-names></name><name name-style="western"><surname>Zeng</surname><given-names>NK</given-names></name></person-group> (<year>2021</year>) <article-title>Two new species of <italic><tp:taxon-name><tp:taxon-name-part taxon-name-part-type="genus">Chalciporus</tp:taxon-name-part></tp:taxon-name></italic> (<tp:taxon-name><tp:taxon-name-part taxon-name-part-type="family">Boletaceae</tp:taxon-name-part></tp:taxon-name>, <tp:taxon-name><tp:taxon-name-part taxon-name-part-type="order">Boletales</tp:taxon-name-part></tp:taxon-name>) from tropical China.</article-title><source>Mycological Progress</source><volume>20</volume>(<issue>12</issue>): <fpage>1573</fpage>–<lpage>1582</lpage>. <ext-link xlink:href="10.1007/s11557-021-01753-1" ext-link-type="doi" xlink:type="simple">https://doi.org/10.1007/s11557-021-01753-1</ext-link></mixed-citation></ref><ref id="B40"><mixed-citation xmlns:xlink="http://www.w3.org/1999/xlink" xlink:type="simple"><person-group><name name-style="western"><surname>Mao</surname><given-names>N</given-names></name><name name-style="western"><surname>Zhao</surname><given-names>TY</given-names></name><name name-style="western"><surname>Zhang</surname><given-names>YX</given-names></name><name name-style="western"><surname>Li</surname><given-names>T</given-names></name><name name-style="western"><surname>Lv</surname><given-names>JC</given-names></name><name name-style="western"><surname>Fan</surname><given-names>L</given-names></name></person-group> (<year>2023</year>) <article-title><tp:taxon-name><tp:taxon-name-part taxon-name-part-type="family">Boletaceae</tp:taxon-name-part></tp:taxon-name> from Shanxi Province of northern China with descriptions of ten new species.</article-title><source>Mycosphere: Journal of Fungal Biology</source><volume>14</volume>(<issue>1</issue>): <fpage>2013</fpage>–<lpage>2091</lpage>. <ext-link xlink:href="10.5943/mycosphere/14/1/24" ext-link-type="doi" xlink:type="simple">https://doi.org/10.5943/mycosphere/14/1/24</ext-link></mixed-citation></ref></ref-list></tp:taxon-treatment>
