# Supplementary material for: ﻿The subfamily Chalciporoideae (Boletaceae, Boletales) in China
Source: MycoKeys. 2025 Oct 22;124:123–57. doi: 10.3897/mycokeys.124.165901 (PMC12572961; doi:10.3897/mycokeys.124.165901)
Supplement: XML Treatment for Chalciporus brunneus [file mycokeys.124.165901-treatment6.xml]

<!DOCTYPE tp:taxon-treatment
  PUBLIC "-//TaxonX//DTD Taxonomic Treatment Publishing DTD v0 20100105//EN" "tax-treatment-NSO.dtd">
<tp:taxon-treatment xmlns:tp="http://www.plazi.org/taxpub"><tp:treatment-meta><kwd-group><label>Taxon classification</label><kwd>
                <named-content content-type="kingdom">Fungi</named-content>
              </kwd><kwd>
                <named-content content-type="order">Boletales</named-content>
              </kwd><kwd>
                <named-content content-type="family">Boletaceae</named-content>
              </kwd></kwd-group><mixed-citation publication-type="journal"><person-group><name><surname>Zhang</surname><given-names>Xu</given-names></name><name><surname>Li</surname><given-names>Xin-Ni</given-names></name><name><surname>Liang</surname><given-names>Wei-Qing</given-names></name><name><surname>Mu</surname><given-names>Xiao-Dong</given-names></name><name><surname>Yu</surname><given-names>Ye-Fei</given-names></name><name><surname>Wu</surname><given-names>Xiao-Jun</given-names></name><name><surname>Chen</surname><given-names>Si-Yu</given-names></name><name><surname>Pu</surname><given-names>Jin-Bao</given-names></name><name><surname>Zeng</surname><given-names>Nian-Kai</given-names></name></person-group><article-title>﻿The subfamily <tp:taxon-name><tp:taxon-name-part taxon-name-part-type="subfamily">Chalciporoideae</tp:taxon-name-part></tp:taxon-name> (<tp:taxon-name><tp:taxon-name-part taxon-name-part-type="family">Boletaceae</tp:taxon-name-part></tp:taxon-name>, <tp:taxon-name><tp:taxon-name-part taxon-name-part-type="order">Boletales</tp:taxon-name-part></tp:taxon-name>) in China</article-title><source>MycoKeys</source><day>22</day><month>10</month><year>2025</year><volume>124</volume><fpage>123</fpage><lpage>157</lpage><pub-id pub-id-type="doi">10.3897/mycokeys.124.165901</pub-id></mixed-citation></tp:treatment-meta><tp:nomenclature><label>﻿</label><tp:taxon-name><object-id xmlns:xlink="http://www.w3.org/1999/xlink" content-type="arpha" xlink:type="simple">E3821C42-DAC1-563B-BE33-A4D943EDB56F</object-id>
              <tp:taxon-name-part taxon-name-part-type="genus" reg="Chalciporus">Chalciporus</tp:taxon-name-part>
              <tp:taxon-name-part taxon-name-part-type="species" reg="brunneus">brunneus</tp:taxon-name-part>
              <object-id xmlns:xlink="http://www.w3.org/1999/xlink" content-type="mycobank" xlink:type="simple">860040</object-id>
            </tp:taxon-name><tp:taxon-authority>N.K. Zeng &amp; X. Zhang</tp:taxon-authority><tp:taxon-status xmlns:xlink="http://www.w3.org/1999/xlink" xlink:type="simple">sp. nov.</tp:taxon-status><xref ref-type="fig" rid="F2">Figs 2f–h</xref><xref ref-type="fig" rid="F5">, 5</xref></tp:nomenclature><tp:treatment-sec sec-type="etymology" id="SECID0EPIAK"><title>Etymology.</title><p>Latin “<italic><tp:taxon-name><tp:taxon-name-part taxon-name-part-type="genus" reg="Chalciporus"/><tp:taxon-name-part taxon-name-part-type="species" reg="brunneus">brunneus</tp:taxon-name-part></tp:taxon-name></italic>”, referring to the pale brown to brown pileus.</p><fig id="F5" position="float" orientation="portrait"><object-id xmlns:xlink="http://www.w3.org/1999/xlink" content-type="doi" xlink:type="simple">10.3897/mycokeys.124.165901.figure5</object-id><object-id xmlns:xlink="http://www.w3.org/1999/xlink" content-type="arpha" xlink:type="simple">500DAAE7-35AA-5019-AF60-23AB976F80D7</object-id><label>Figure 5.</label><caption><p>Microscopic features of <italic><tp:taxon-name><tp:taxon-name-part taxon-name-part-type="genus" reg="Chalciporus">Chalciporus</tp:taxon-name-part> <tp:taxon-name-part taxon-name-part-type="species" reg="brunneus">brunneus</tp:taxon-name-part></tp:taxon-name></italic> (FHMU8246, holotype). a. Basidia; b. Basidiospores; c. Cheilocystidia; d. Pleurocystidia; e. Pileipellis; f. Stipitipellis. Scale bars: 10 µm. Drawings by X.N. Li.</p></caption><graphic xmlns:xlink="http://www.w3.org/1999/xlink" xlink:href="mycokeys-124-123-g005.jpg" position="float" orientation="portrait" xlink:type="simple" id="oo_1446273.jpg"><uri content-type="original_file" xlink:type="simple">https://binary.pensoft.net/fig/1446273</uri></graphic></fig></tp:treatment-sec><tp:treatment-sec sec-type="Holotype" id="SECID0EXJAK"><title>Holotype.</title><p>China • Hainan Province, Changjiang County, Bawangling of Hainan Tropical Rainforest National Park, alt. 650 m, <named-content xmlns:xlink="http://www.w3.org/1999/xlink" content-type="dwc:verbatimCoordinates" xlink:type="simple"><named-content content-type="geo-json" specific-use="{&#34;type&#34;:&#34;Point&#34;,&#34;coordinates&#34;:[109.100000,19.200000]}" id="NCID0EAKAK" xlink:type="simple">19.2°N, 109.1°E</named-content></named-content>, 13 May 2025, N.K. Zeng8522 (FHMU8246).</p></tp:treatment-sec><tp:treatment-sec sec-type="diagnosis" id="SECID0EFKAK"><title>Diagnosis.</title><p>Differs from closest species of <italic><tp:taxon-name><tp:taxon-name-part taxon-name-part-type="genus" reg="Chalciporus">Chalciporus</tp:taxon-name-part></tp:taxon-name></italic> by a pale brown to brown pileus, a yellowish-white context unchanging when bruised, a yellow hymenophore, a stipe usually reddish at the apex, and an intricate trichodermal pileipellis.</p></tp:treatment-sec><tp:treatment-sec sec-type="description" id="SECID0ESKAK"><title>Description.</title><p><bold><italic>Basidiomata</italic></bold> very small to small-sized. <bold><italic>Pileus</italic></bold> 1.2–3.6 cm in diameter, subhemispherical to convex or plano-convex, margin incurved; surface slightly viscid when wet, pale brown to brown (6C2–6C3); context 0.2–0.7 cm in thickness in the center of the pileus, yellowish white (1A2), unchanging in color when bruised. <bold><italic>Hymenophore</italic></bold> poroid, slightly decurrent; pores roundish or angular, 0.15–0.25 cm wide, yellow (5A4), unchanging in color when bruised; tubes approximately 0.3 cm long, yellowish orange (5A5), unchanging in color when bruised. <bold><italic>Stipe</italic></bold> 1.8–3.8 × 0.3–0.65 cm, central, solid, subcylindrical; surface smooth, usually reddish at the apex, yellowish white (1A2) in the upper part, gradually becoming brown (6B2) toward the base, with distinct reddish longitudinal striations; context yellowish white (1A2), unchanging in color when bruised; basal mycelium white. <bold><italic>Odor</italic></bold> indistinct. <bold><italic>Taste</italic></bold> mild.</p><p><bold><italic>Basidiospores</italic></bold> [160/8/4] (7)8–10.5(11) × 3–5 μm, Q= (1.70)1.90–3.00(3.33), Q<sub>m</sub> = 2.34 ± 0.31, yellowish brown in KOH, elongated to cylindrical, slightly thick-walled (0.8–1 µm), smooth under the light microscope. <bold><italic>Basidia</italic></bold> 19–30 × 6–9 μm, clavate, slightly thick-walled (up to 1 µm), 4-spored, colorless to pale yellow in KOH; sterigmata 2–4 μm in length. <bold><italic>Cheilocystidia</italic></bold> 33–65 × 5–11 μm, fusiform or subfusiform, slightly thick-walled (up to 1 µm), colorless in KOH. <bold><italic>Pleurocystidia</italic></bold> 33–71 × 6–9 μm, fusiform or subfusiform, slightly thick-walled (up to 1 µm), colorless in KOH. <bold><italic>Hymenophoral trama</italic></bold> boletoid, colorless to yellowish in KOH, thin- to slightly thick-walled (up to 0.5 μm), 4–10 μm wide. <bold><italic>Pileipellis</italic></bold> an intricate trichoderm 200–360 μm in thickness, composed of hyaline in KOH, slightly thick-walled (up to 1 µm) hyphae; terminal cells 8–69 × 4–8 μm, clavate to subcylindrical or cystidioid. <bold><italic>Pileus trama</italic></bold> made up of hyphae 4–20 μm in diameter, slightly thick-walled (up to 1 µm), colorless in KOH. <bold><italic>Stipitipellis</italic></bold> a trichoderm-like structure 150–300 μm thick, composed of hyaline to pale yellow in KOH, slightly thick-walled (up to 1 µm) hyphae; terminal cells 30–60× 5–6 μm, clavate or subcylindrical, occasionally subfusiform. <bold><italic>Stipe trama</italic></bold> composed of parallel hyphae 3–13 μm in diameter, cylindrical, thin- to slightly thick-walled (up to 1 μm), hyaline to pale yellow in KOH. <bold><italic>Clamp connections</italic></bold> absent in all tissues.</p></tp:treatment-sec><tp:treatment-sec sec-type="habitat" id="SECID0EQMAK"><title>Habitat.</title><p>Gregarious on the ground in forests dominated by fagaceous trees (<italic><tp:taxon-name><tp:taxon-name-part taxon-name-part-type="genus" reg="Lithocarpus">Lithocarpus</tp:taxon-name-part></tp:taxon-name></italic> spp.).</p></tp:treatment-sec><tp:treatment-sec sec-type="distribution" id="SECID0E4MAK"><title>Known distribution.</title><p>Southern China (Hainan Province).</p></tp:treatment-sec><tp:treatment-sec sec-type="material" id="SECID0ECNAK"><title>Additional materials examined.</title><p>China • Hainan Province, Changjiang County, Bawangling of Hainan Tropical Rainforest National Park, alt. 650 m, <named-content xmlns:xlink="http://www.w3.org/1999/xlink" content-type="dwc:verbatimCoordinates" xlink:type="simple"><named-content content-type="geo-json" specific-use="{&#34;type&#34;:&#34;Point&#34;,&#34;coordinates&#34;:[109.100000,19.200000]}" id="NCID0ELNAK" xlink:type="simple">19.2°N, 109.1°E</named-content></named-content>, 12 May 2025, N.K. Zeng8522-1 (FHMU11617); • same location and date, N.K. Zeng8522-2 (FHMU11547); • same location and date, N.K. Zeng8522-3 (FHMU11548).</p></tp:treatment-sec><tp:treatment-sec sec-type="notes" id="SECID0EQNAK"><title>Notes.</title><p><italic><tp:taxon-name><tp:taxon-name-part taxon-name-part-type="genus" reg="Chalciporus">Chalciporus</tp:taxon-name-part> <tp:taxon-name-part taxon-name-part-type="species" reg="brunneus">brunneus</tp:taxon-name-part></tp:taxon-name></italic> is phylogenetically related to <italic><tp:taxon-name><tp:taxon-name-part taxon-name-part-type="genus" reg="Chalciporus">C.</tp:taxon-name-part> <tp:taxon-name-part taxon-name-part-type="species" reg="aurantiolepidotus">aurantiolepidotus</tp:taxon-name-part></tp:taxon-name></italic> and <italic><tp:taxon-name><tp:taxon-name-part taxon-name-part-type="genus" reg="Chalciporus">C.</tp:taxon-name-part> <tp:taxon-name-part taxon-name-part-type="species" reg="hainanensis">hainanensis</tp:taxon-name-part></tp:taxon-name></italic>. However, <italic><tp:taxon-name><tp:taxon-name-part taxon-name-part-type="genus" reg="Chalciporus">C.</tp:taxon-name-part> <tp:taxon-name-part taxon-name-part-type="species" reg="hainanensis">hainanensis</tp:taxon-name-part></tp:taxon-name></italic> has a light orange-brown pileus, a white context turning red when bruised, and a reddish-orange hymenophore (see below). The morphological differences between <italic><tp:taxon-name><tp:taxon-name-part taxon-name-part-type="genus" reg="Chalciporus">C.</tp:taxon-name-part> <tp:taxon-name-part taxon-name-part-type="species" reg="brunneus">brunneus</tp:taxon-name-part></tp:taxon-name></italic> and <italic><tp:taxon-name><tp:taxon-name-part taxon-name-part-type="genus" reg="Chalciporus">C.</tp:taxon-name-part> <tp:taxon-name-part taxon-name-part-type="species" reg="aurantiolepidotus">aurantiolepidotus</tp:taxon-name-part></tp:taxon-name></italic> have been discussed above. Morphologically, <italic><tp:taxon-name><tp:taxon-name-part taxon-name-part-type="genus" reg="Chalciporus">C.</tp:taxon-name-part> <tp:taxon-name-part taxon-name-part-type="species" reg="brunneus">brunneus</tp:taxon-name-part></tp:taxon-name></italic> is similar to <italic><tp:taxon-name><tp:taxon-name-part taxon-name-part-type="genus" reg="Chalciporus">C.</tp:taxon-name-part> <tp:taxon-name-part taxon-name-part-type="species" reg="sinensis">sinensis</tp:taxon-name-part></tp:taxon-name></italic>. However, <italic><tp:taxon-name><tp:taxon-name-part taxon-name-part-type="genus" reg="Chalciporus">C.</tp:taxon-name-part> <tp:taxon-name-part taxon-name-part-type="species" reg="sinensis">sinensis</tp:taxon-name-part></tp:taxon-name></italic> has a pileus covered with brown to grey-brown scales, shorter, subglobose to ellipsoid basidiospores measuring 4–7 × 3.5–5 μm, and a trichodermial pileipellis (<xref ref-type="bibr" rid="B81">Xu et al. 2021</xref>).</p></tp:treatment-sec><tp:treatment-sec><!--Section generated to contain objects referenced in tp:taxon-treatment.--><fig id="F2" position="float" orientation="portrait"><object-id xmlns:xlink="http://www.w3.org/1999/xlink" content-type="doi" xlink:type="simple">10.3897/mycokeys.124.165901.figure2</object-id><object-id xmlns:xlink="http://www.w3.org/1999/xlink" content-type="arpha" xlink:type="simple">E0C46CD8-152C-5F0F-8F91-3CE347BC80A8</object-id><label>Figure 2.</label><caption><p>Basidiomata of fungi in the subfamily <tp:taxon-name><tp:taxon-name-part taxon-name-part-type="subfamily">Chalciporoideae</tp:taxon-name-part></tp:taxon-name> a, b. <italic><tp:taxon-name><tp:taxon-name-part taxon-name-part-type="genus" reg="Buchwaldoboletus">Buchwaldoboletus</tp:taxon-name-part> <tp:taxon-name-part taxon-name-part-type="species" reg="lignicola">lignicola</tp:taxon-name-part></tp:taxon-name></italic> (FHMU5579); c–e. <italic><tp:taxon-name><tp:taxon-name-part taxon-name-part-type="genus" reg="Chalciporus">Chalciporus</tp:taxon-name-part> <tp:taxon-name-part taxon-name-part-type="species" reg="aurantiolepidotus">aurantiolepidotus</tp:taxon-name-part></tp:taxon-name></italic> (c, e FHMU7049, holotype; d FHMU7472); f–h. <italic><tp:taxon-name><tp:taxon-name-part taxon-name-part-type="genus" reg="Chalciporus">C.</tp:taxon-name-part> <tp:taxon-name-part taxon-name-part-type="species" reg="brunneus">brunneus</tp:taxon-name-part></tp:taxon-name></italic> (FHMU8246, holotype); i. <italic><tp:taxon-name><tp:taxon-name-part taxon-name-part-type="genus" reg="Chalciporus">C.</tp:taxon-name-part> <tp:taxon-name-part taxon-name-part-type="species" reg="hainanensis">hainanensis</tp:taxon-name-part></tp:taxon-name></italic> (FHMU9951); j–l. <italic><tp:taxon-name><tp:taxon-name-part taxon-name-part-type="genus" reg="Chalciporus">C.</tp:taxon-name-part> <tp:taxon-name-part taxon-name-part-type="species" reg="roseus">roseus</tp:taxon-name-part></tp:taxon-name></italic> (FHMU7888, holotype); m–o. <italic><tp:taxon-name><tp:taxon-name-part taxon-name-part-type="genus" reg="Pseudophylloporus">Pseudophylloporus</tp:taxon-name-part> <tp:taxon-name-part taxon-name-part-type="species" reg="castaneus">castaneus</tp:taxon-name-part></tp:taxon-name></italic> (ZJMR330727230331, holotype). Scale bars: 1 cm. a–l. photos by N.K. Zeng; m–o. photos by J.B. Pu.</p></caption><graphic xmlns:xlink="http://www.w3.org/1999/xlink" xlink:href="mycokeys-124-123-g002.jpg" position="float" orientation="portrait" xlink:type="simple" id="oo_1446270.jpg"><uri content-type="original_file" xlink:type="simple">https://binary.pensoft.net/fig/1446270</uri></graphic></fig></tp:treatment-sec><ref-list><ref id="B81"><mixed-citation xmlns:xlink="http://www.w3.org/1999/xlink" xlink:type="simple"><person-group><name name-style="western"><surname>Xu</surname><given-names>C</given-names></name><name name-style="western"><surname>Liang</surname><given-names>ZQ</given-names></name><name name-style="western"><surname>Xie</surname><given-names>HJ</given-names></name><name name-style="western"><surname>Jiang</surname><given-names>S</given-names></name><name name-style="western"><surname>Fu</surname><given-names>XH</given-names></name><name name-style="western"><surname>Zeng</surname><given-names>NK</given-names></name></person-group> (<year>2021</year>) <article-title>Two new species of <italic><tp:taxon-name><tp:taxon-name-part taxon-name-part-type="genus">Chalciporus</tp:taxon-name-part></tp:taxon-name></italic> (<tp:taxon-name><tp:taxon-name-part taxon-name-part-type="family">Boletaceae</tp:taxon-name-part></tp:taxon-name>, <tp:taxon-name><tp:taxon-name-part taxon-name-part-type="order">Boletales</tp:taxon-name-part></tp:taxon-name>) from tropical China.</article-title><source>Mycological Progress</source><volume>20</volume>(<issue>12</issue>): <fpage>1573</fpage>–<lpage>1582</lpage>. <ext-link xlink:href="10.1007/s11557-021-01753-1" ext-link-type="doi" xlink:type="simple">https://doi.org/10.1007/s11557-021-01753-1</ext-link></mixed-citation></ref></ref-list></tp:taxon-treatment>
