# Supplementary material for: ﻿The subfamily Chalciporoideae (Boletaceae, Boletales) in China
Source: MycoKeys. 2025 Oct 22;124:123–57. doi: 10.3897/mycokeys.124.165901 (PMC12572961; doi:10.3897/mycokeys.124.165901)
Supplement: XML Treatment for Chalciporus hainanensis [file mycokeys.124.165901-treatment8.xml]

<!DOCTYPE tp:taxon-treatment
  PUBLIC "-//TaxonX//DTD Taxonomic Treatment Publishing DTD v0 20100105//EN" "tax-treatment-NSO.dtd">
<tp:taxon-treatment xmlns:tp="http://www.plazi.org/taxpub"><tp:treatment-meta><kwd-group><label>Taxon classification</label><kwd>
                <named-content content-type="kingdom">Fungi</named-content>
              </kwd><kwd>
                <named-content content-type="order">Boletales</named-content>
              </kwd><kwd>
                <named-content content-type="family">Boletaceae</named-content>
              </kwd></kwd-group><mixed-citation publication-type="journal"><person-group><name><surname>Zhang</surname><given-names>Xu</given-names></name><name><surname>Li</surname><given-names>Xin-Ni</given-names></name><name><surname>Liang</surname><given-names>Wei-Qing</given-names></name><name><surname>Mu</surname><given-names>Xiao-Dong</given-names></name><name><surname>Yu</surname><given-names>Ye-Fei</given-names></name><name><surname>Wu</surname><given-names>Xiao-Jun</given-names></name><name><surname>Chen</surname><given-names>Si-Yu</given-names></name><name><surname>Pu</surname><given-names>Jin-Bao</given-names></name><name><surname>Zeng</surname><given-names>Nian-Kai</given-names></name></person-group><article-title>﻿The subfamily <tp:taxon-name><tp:taxon-name-part taxon-name-part-type="subfamily">Chalciporoideae</tp:taxon-name-part></tp:taxon-name> (<tp:taxon-name><tp:taxon-name-part taxon-name-part-type="family">Boletaceae</tp:taxon-name-part></tp:taxon-name>, <tp:taxon-name><tp:taxon-name-part taxon-name-part-type="order">Boletales</tp:taxon-name-part></tp:taxon-name>) in China</article-title><source>MycoKeys</source><day>22</day><month>10</month><year>2025</year><volume>124</volume><fpage>123</fpage><lpage>157</lpage><pub-id pub-id-type="doi">10.3897/mycokeys.124.165901</pub-id></mixed-citation></tp:treatment-meta><tp:nomenclature><label>﻿</label><tp:taxon-name><object-id xmlns:xlink="http://www.w3.org/1999/xlink" content-type="arpha" xlink:type="simple">1D53C5A7-F533-5F4B-BA1A-40BEFD6DAA94</object-id>
              <tp:taxon-name-part taxon-name-part-type="genus" reg="Chalciporus">Chalciporus</tp:taxon-name-part>
              <tp:taxon-name-part taxon-name-part-type="species" reg="hainanensis">hainanensis</tp:taxon-name-part>
              <object-id xmlns:xlink="http://www.w3.org/1999/xlink" content-type="mycobank" xlink:type="simple">821521</object-id>
            </tp:taxon-name><tp:taxon-authority>Ming Zhang &amp; T.H. Li, Phytotaxa 327 (1): 47–56, 2017</tp:taxon-authority><xref ref-type="fig" rid="F2">Figs 2i</xref><xref ref-type="fig" rid="F6">, 6</xref></tp:nomenclature><tp:treatment-sec sec-type="description" id="SECID0E5UAK"><title>Description.</title><p><bold><italic>Basidiomata</italic></bold> very small-sized. <bold><italic>Pileus</italic></bold> 1–2 cm in diameter, subhemispherical to convex when young, plano-convex to applanate when mature; surface dry, tomentose, light orange-brown (5A3–5A4); context 0.2–0.5 cm in thickness in the center of the pileus, white (1A1), changing red when bruised. <bold><italic>Hymenophore</italic></bold> poroid, slightly decurrent; pores angular, about 0.1 cm wide, reddish orange (6A5–6A6); tubes about 0.2 cm long, reddish orange (6A5). <bold><italic>Stipe</italic></bold> 1.1–2.3 × 0.2 cm, central, solid, subcylindrical; surface orange-brown to brown (5B4–5B6), but reddish at the apex, with distinctly longitudinal striations; context white (1A1), changing red when bruised; basal mycelium white. <bold><italic>Odor</italic></bold> indistinct. <bold><italic>Taste</italic></bold> mild.</p><fig id="F6" position="float" orientation="portrait"><object-id xmlns:xlink="http://www.w3.org/1999/xlink" content-type="doi" xlink:type="simple">10.3897/mycokeys.124.165901.figure6</object-id><object-id xmlns:xlink="http://www.w3.org/1999/xlink" content-type="arpha" xlink:type="simple">E9107FC6-0B34-5114-BA77-6EBBD2F49E71</object-id><label>Figure 6.</label><caption><p>Microscopic features of <italic><tp:taxon-name><tp:taxon-name-part taxon-name-part-type="genus" reg="Chalciporus">Chalciporus</tp:taxon-name-part> <tp:taxon-name-part taxon-name-part-type="species" reg="hainanensis">hainanensis</tp:taxon-name-part></tp:taxon-name></italic> (FHMU9951). a. Basidia; b. Basidiospores; c. Cheilocystidia; d. Pleurocystidia; e. Pileipellis; f. Stipitipellis. Scale bars: 10 µm. Drawings by X.N. Li.</p></caption><graphic xmlns:xlink="http://www.w3.org/1999/xlink" xlink:href="mycokeys-124-123-g006.jpg" position="float" orientation="portrait" xlink:type="simple" id="oo_1446274.jpg"><uri content-type="original_file" xlink:type="simple">https://binary.pensoft.net/fig/1446274</uri></graphic></fig><p><bold><italic>Basidiospores</italic></bold> [80/4/1] 7.5–10 × 3.5–5 μm, Q= (1.70)1.88–2.50(2.57), Q<sub>m</sub> = 2.16 ± 0.19, yellowish brown in KOH, elongated to cylindrical, thin-walled, smooth under the light microscope. <bold><italic>Basidia</italic></bold> 17–30 × 8–10.5 μm, clavate, thin-walled, 4-spored, colorless in KOH; sterigmata 3–5 μm in length. <bold><italic>Cheilocystidia</italic></bold> 17–31 × 6–12 μm, fusiform or subfusiform, slightly thick-walled (up to 1 μm), colorless in KOH. <bold><italic>Pleurocystidia</italic></bold> 22–35 × 7–10 μm, fusiform or subfusiform, slightly thick-walled (up to 1 μm), colorless in KOH. <bold><italic>Hymenophoral trama</italic></bold> boletoid, yellowish in KOH, thin- to slightly thick-walled (up to 0.5 μm), 3–11 μm wide. <bold><italic>Pileipellis</italic></bold> a trichoderm 200–350 μm in thickness, composed of pale yellow in KOH, slightly thick-walled (up to 1 μm) hyphae; terminal cells 20–65 × 7–9 μm, clavate to subcylindrical or cystidioid. <bold><italic>Pileus trama</italic></bold> made up of hyphae 1–9 μm in diameter, thin-walled, colorless to pale yellow in KOH. <bold><italic>Stipitipellis</italic></bold> a trichoderm-like structure 150–250 μm thick, composed of hyaline to pale yellow in KOH, slightly thin-walled (up to 1 μm) hyphae; terminal cells 10–30× 5–8 μm, clavate or subcylindrical, occasionally fusiform. <bold><italic>Stipe trama</italic></bold> composed of parallel hyphae 4–15 μm in diameter, cylindrical, thin-walled, yellow in KOH. <bold><italic>Clamp connections</italic></bold> absent in all tissues.</p></tp:treatment-sec><tp:treatment-sec sec-type="habitat" id="SECID0EUXAK"><title>Habitat.</title><p>Solitary or gregarious on the ground in forests dominated by fagaceous trees(<italic><tp:taxon-name><tp:taxon-name-part taxon-name-part-type="genus" reg="Castanopsis">Castanopsis</tp:taxon-name-part></tp:taxon-name></italic> spp., <italic><tp:taxon-name><tp:taxon-name-part taxon-name-part-type="genus" reg="Cyclobalanopsis">Cyclobalanopsis</tp:taxon-name-part></tp:taxon-name></italic> spp., <italic><tp:taxon-name><tp:taxon-name-part taxon-name-part-type="genus" reg="Lithocarpus">Lithocarpus</tp:taxon-name-part></tp:taxon-name></italic> spp.).</p></tp:treatment-sec><tp:treatment-sec sec-type="distribution" id="SECID0EPYAK"><title>Known distribution.</title><p>Southern (Hainan Province) and southeastern China (Fujian Province).</p></tp:treatment-sec><tp:treatment-sec sec-type="Holotype" id="SECID0EUYAK"><title>Holotype.</title><p>GDGM44464 (China, Hainan Province) (non vidi).</p></tp:treatment-sec><tp:treatment-sec sec-type="material" id="SECID0EZYAK"><title>Materials examined.</title><p>China • Fujian Province, Jiangle County, Longqishan National Nature Reserve, elev. 750 m alt. 650 m, <named-content xmlns:xlink="http://www.w3.org/1999/xlink" content-type="dwc:verbatimCoordinates" xlink:type="simple"><named-content content-type="geo-json" specific-use="{&#34;type&#34;:&#34;Point&#34;,&#34;coordinates&#34;:[117.200000,26.400000]}" id="NCID0ECZAK" xlink:type="simple">26.4°N, 117.2°E</named-content></named-content>, 21 August 2023, N.K. Zeng8211 (FHMU9951); • Hainan Province, Baisha County, Yinggeling of Hainan Tropical Rainforest National Park, elev. 550 m, 26 June 2015, S. Jiang81 (FHMU4573).</p></tp:treatment-sec><tp:treatment-sec sec-type="notes" id="SECID0EHZAK"><title>Notes.</title><p><italic><tp:taxon-name><tp:taxon-name-part taxon-name-part-type="genus" reg="Chalciporus">Chalciporus</tp:taxon-name-part> <tp:taxon-name-part taxon-name-part-type="species" reg="hainanensis">hainanensis</tp:taxon-name-part></tp:taxon-name></italic> was originally described from Hainan Province of southern China (<xref ref-type="bibr" rid="B85">Zhang et al. 2017</xref>). In the present study, it was also found to be distributed in Fujian Province of southeastern China. The species is characterized by a very small basidioma, a tomentose, light orange-brown pileus, a reddish-orange hymenophore surface, and a trichodermal pileipellis.</p></tp:treatment-sec><tp:treatment-sec><!--Section generated to contain objects referenced in tp:taxon-treatment.--><fig id="F2" position="float" orientation="portrait"><object-id xmlns:xlink="http://www.w3.org/1999/xlink" content-type="doi" xlink:type="simple">10.3897/mycokeys.124.165901.figure2</object-id><object-id xmlns:xlink="http://www.w3.org/1999/xlink" content-type="arpha" xlink:type="simple">E0C46CD8-152C-5F0F-8F91-3CE347BC80A8</object-id><label>Figure 2.</label><caption><p>Basidiomata of fungi in the subfamily <tp:taxon-name><tp:taxon-name-part taxon-name-part-type="subfamily">Chalciporoideae</tp:taxon-name-part></tp:taxon-name> a, b. <italic><tp:taxon-name><tp:taxon-name-part taxon-name-part-type="genus" reg="Buchwaldoboletus">Buchwaldoboletus</tp:taxon-name-part> <tp:taxon-name-part taxon-name-part-type="species" reg="lignicola">lignicola</tp:taxon-name-part></tp:taxon-name></italic> (FHMU5579); c–e. <italic><tp:taxon-name><tp:taxon-name-part taxon-name-part-type="genus" reg="Chalciporus">Chalciporus</tp:taxon-name-part> <tp:taxon-name-part taxon-name-part-type="species" reg="aurantiolepidotus">aurantiolepidotus</tp:taxon-name-part></tp:taxon-name></italic> (c, e FHMU7049, holotype; d FHMU7472); f–h. <italic><tp:taxon-name><tp:taxon-name-part taxon-name-part-type="genus" reg="Chalciporus">C.</tp:taxon-name-part> <tp:taxon-name-part taxon-name-part-type="species" reg="brunneus">brunneus</tp:taxon-name-part></tp:taxon-name></italic> (FHMU8246, holotype); i. <italic><tp:taxon-name><tp:taxon-name-part taxon-name-part-type="genus" reg="Chalciporus">C.</tp:taxon-name-part> <tp:taxon-name-part taxon-name-part-type="species" reg="hainanensis">hainanensis</tp:taxon-name-part></tp:taxon-name></italic> (FHMU9951); j–l. <italic><tp:taxon-name><tp:taxon-name-part taxon-name-part-type="genus" reg="Chalciporus">C.</tp:taxon-name-part> <tp:taxon-name-part taxon-name-part-type="species" reg="roseus">roseus</tp:taxon-name-part></tp:taxon-name></italic> (FHMU7888, holotype); m–o. <italic><tp:taxon-name><tp:taxon-name-part taxon-name-part-type="genus" reg="Pseudophylloporus">Pseudophylloporus</tp:taxon-name-part> <tp:taxon-name-part taxon-name-part-type="species" reg="castaneus">castaneus</tp:taxon-name-part></tp:taxon-name></italic> (ZJMR330727230331, holotype). Scale bars: 1 cm. a–l. photos by N.K. Zeng; m–o. photos by J.B. Pu.</p></caption><graphic xmlns:xlink="http://www.w3.org/1999/xlink" xlink:href="mycokeys-124-123-g002.jpg" position="float" orientation="portrait" xlink:type="simple" id="oo_1446270.jpg"><uri content-type="original_file" xlink:type="simple">https://binary.pensoft.net/fig/1446270</uri></graphic></fig></tp:treatment-sec><ref-list><ref id="B85"><mixed-citation xmlns:xlink="http://www.w3.org/1999/xlink" xlink:type="simple"><person-group><name name-style="western"><surname>Zhang</surname><given-names>M</given-names></name><name name-style="western"><surname>Li</surname><given-names>TH</given-names></name><name name-style="western"><surname>Song</surname><given-names>B</given-names></name></person-group> (<year>2017</year>) <article-title>Two new species of <italic><tp:taxon-name><tp:taxon-name-part taxon-name-part-type="genus">Chalciporus</tp:taxon-name-part></tp:taxon-name></italic> (<tp:taxon-name><tp:taxon-name-part taxon-name-part-type="family">Boletaceae</tp:taxon-name-part></tp:taxon-name>) from southern China revealed by morphological characters and molecular data.</article-title><source>Phytotaxa</source><volume>327</volume>(<issue>1</issue>): <fpage>47</fpage>–<lpage>56</lpage>. <ext-link xlink:href="10.11646/phytotaxa.327.1.2" ext-link-type="doi" xlink:type="simple">https://doi.org/10.11646/phytotaxa.327.1.2</ext-link></mixed-citation></ref></ref-list></tp:taxon-treatment>
