# Supplementary material for: ﻿The subfamily Chalciporoideae (Boletaceae, Boletales) in China
Source: MycoKeys. 2025 Oct 22;124:123–57. doi: 10.3897/mycokeys.124.165901 (PMC12572961; doi:10.3897/mycokeys.124.165901)
Supplement: XML Treatment for Chalciporus piperatus [file mycokeys.124.165901-treatment9.xml]

<!DOCTYPE tp:taxon-treatment
  PUBLIC "-//TaxonX//DTD Taxonomic Treatment Publishing DTD v0 20100105//EN" "tax-treatment-NSO.dtd">
<tp:taxon-treatment xmlns:tp="http://www.plazi.org/taxpub"><tp:treatment-meta><kwd-group><label>Taxon classification</label><kwd>
                <named-content content-type="kingdom">Fungi</named-content>
              </kwd><kwd>
                <named-content content-type="order">Boletales</named-content>
              </kwd><kwd>
                <named-content content-type="family">Boletaceae</named-content>
              </kwd></kwd-group><mixed-citation publication-type="journal"><person-group><name><surname>Zhang</surname><given-names>Xu</given-names></name><name><surname>Li</surname><given-names>Xin-Ni</given-names></name><name><surname>Liang</surname><given-names>Wei-Qing</given-names></name><name><surname>Mu</surname><given-names>Xiao-Dong</given-names></name><name><surname>Yu</surname><given-names>Ye-Fei</given-names></name><name><surname>Wu</surname><given-names>Xiao-Jun</given-names></name><name><surname>Chen</surname><given-names>Si-Yu</given-names></name><name><surname>Pu</surname><given-names>Jin-Bao</given-names></name><name><surname>Zeng</surname><given-names>Nian-Kai</given-names></name></person-group><article-title>﻿The subfamily <tp:taxon-name><tp:taxon-name-part taxon-name-part-type="subfamily">Chalciporoideae</tp:taxon-name-part></tp:taxon-name> (<tp:taxon-name><tp:taxon-name-part taxon-name-part-type="family">Boletaceae</tp:taxon-name-part></tp:taxon-name>, <tp:taxon-name><tp:taxon-name-part taxon-name-part-type="order">Boletales</tp:taxon-name-part></tp:taxon-name>) in China</article-title><source>MycoKeys</source><day>22</day><month>10</month><year>2025</year><volume>124</volume><fpage>123</fpage><lpage>157</lpage><pub-id pub-id-type="doi">10.3897/mycokeys.124.165901</pub-id></mixed-citation></tp:treatment-meta><tp:nomenclature><label>﻿</label><tp:taxon-name><object-id xmlns:xlink="http://www.w3.org/1999/xlink" content-type="arpha" xlink:type="simple">B88FE090-702B-5719-8A07-E4F95672E09D</object-id>
              <tp:taxon-name-part taxon-name-part-type="genus" reg="Chalciporus">Chalciporus</tp:taxon-name-part>
              <tp:taxon-name-part taxon-name-part-type="species" reg="piperatus">piperatus</tp:taxon-name-part>
              <object-id xmlns:xlink="http://www.w3.org/1999/xlink" content-type="mycobank" xlink:type="simple">311021</object-id>
            </tp:taxon-name><tp:taxon-authority>(Bull.) Bataille, Bull. Soc. Hist. Nat. Doubs 15: 39, 1908</tp:taxon-authority><tp:nomenclature-citation-list><tp:nomenclature-citation><tp:taxon-name>
                  <tp:taxon-name-part taxon-name-part-type="genus" reg="Boletus">Boletus</tp:taxon-name-part> <tp:taxon-name-part taxon-name-part-type="species" reg="piperatus">piperatus</tp:taxon-name-part></tp:taxon-name><comment>Bull., Herb. Fr. 10 (109–120): t. 451:2, 1790.</comment></tp:nomenclature-citation><tp:nomenclature-citation><tp:taxon-name>
                  <tp:taxon-name-part taxon-name-part-type="genus" reg="Suillus">Suillus</tp:taxon-name-part> <tp:taxon-name-part taxon-name-part-type="species" reg="piperatus">piperatus</tp:taxon-name-part></tp:taxon-name><comment>(Bull.) Poir., Rev. gén. pl.: 498, 1806.</comment></tp:nomenclature-citation><tp:nomenclature-citation><tp:taxon-name>
                  <tp:taxon-name-part taxon-name-part-type="genus" reg="Leccinum">Leccinum</tp:taxon-name-part> <tp:taxon-name-part taxon-name-part-type="species" reg="piperatum">piperatum</tp:taxon-name-part></tp:taxon-name><comment>(Bull.) Gray, ANat. Arr. Brit. Pl. 1: 647, 1821.</comment></tp:nomenclature-citation><tp:nomenclature-citation><tp:taxon-name>
                  <tp:taxon-name-part taxon-name-part-type="genus" reg="Viscipellis">Viscipellis</tp:taxon-name-part> <tp:taxon-name-part taxon-name-part-type="species" reg="piperata">piperata</tp:taxon-name-part></tp:taxon-name><comment>(Bull.) Quél., Enchir. Fung. Eur. Media Gallia Vig.: 157, 1886.</comment></tp:nomenclature-citation><tp:nomenclature-citation><tp:taxon-name>
                  <tp:taxon-name-part taxon-name-part-type="genus" reg="Ixocomus">Ixocomus</tp:taxon-name-part> <tp:taxon-name-part taxon-name-part-type="species" reg="piperatus">piperatus</tp:taxon-name-part></tp:taxon-name><comment>(Bull.) Quél., Fl. mycol. Fr.: 414, 1888.</comment></tp:nomenclature-citation><tp:nomenclature-citation><tp:taxon-name>
                  <tp:taxon-name-part taxon-name-part-type="genus" reg="Ceriomyces">Ceriomyces</tp:taxon-name-part> <tp:taxon-name-part taxon-name-part-type="species" reg="piperatus">piperatus</tp:taxon-name-part></tp:taxon-name><comment>(Bull.) Murrill, Mycologia 1 (4): 150, 1909.</comment></tp:nomenclature-citation></tp:nomenclature-citation-list></tp:nomenclature><tp:treatment-sec sec-type="distribution" id="SECID0EN4AK"><title>Known distribution.</title><p>Northern China (Shanxi Province), Europe, and North America (<xref ref-type="bibr" rid="B26">Halling et al. 2004</xref>; <xref ref-type="bibr" rid="B77">Wu et al. 2014</xref>; <xref ref-type="bibr" rid="B81">Xu et al. 2021</xref>; <xref ref-type="bibr" rid="B40">Mao et al. 2023</xref>); probably southwestern China (Yunnan Province) (Fig. <xref ref-type="fig" rid="F1">1</xref>).</p></tp:treatment-sec><tp:treatment-sec sec-type="notes" id="SECID0EH5AK"><title>Notes.</title><p><italic><tp:taxon-name><tp:taxon-name-part taxon-name-part-type="genus" reg="Chalciporus">Chalciporus</tp:taxon-name-part> <tp:taxon-name-part taxon-name-part-type="species" reg="piperatus">piperatus</tp:taxon-name-part></tp:taxon-name></italic> was originally described from Europe (<xref ref-type="bibr" rid="B8">Bataille 1908</xref>). It was also reported from Shanxi Province, northern China (<xref ref-type="bibr" rid="B40">Mao et al. 2023</xref>). Illustrations and a full description of the species have been provided by <xref ref-type="bibr" rid="B47">Moser (1983)</xref>, <xref ref-type="bibr" rid="B1">Alessio (1985)</xref>, <xref ref-type="bibr" rid="B48">Muñoz (2005)</xref>, <xref ref-type="bibr" rid="B71">Šutara et al. (2009)</xref>, and <xref ref-type="bibr" rid="B40">Mao et al. (2023)</xref>. It should be noted that <italic><tp:taxon-name><tp:taxon-name-part taxon-name-part-type="genus" reg="Chalciporus">C.</tp:taxon-name-part> <tp:taxon-name-part taxon-name-part-type="species" reg="pseudopiperatus">pseudopiperatus</tp:taxon-name-part></tp:taxon-name></italic>, described from Europe, has been considered morphologically close to <italic><tp:taxon-name><tp:taxon-name-part taxon-name-part-type="genus" reg="Chalciporus">C.</tp:taxon-name-part> <tp:taxon-name-part taxon-name-part-type="species" reg="piperatus">piperatus</tp:taxon-name-part></tp:taxon-name></italic> and remains poorly separated based on macroscopic features (<xref ref-type="bibr" rid="B35">Klofac and Krisai-Greilhuber 2020</xref>). Although molecular data for <italic><tp:taxon-name><tp:taxon-name-part taxon-name-part-type="genus" reg="Chalciporus">C.</tp:taxon-name-part> <tp:taxon-name-part taxon-name-part-type="species" reg="pseudopiperatus">pseudopiperatus</tp:taxon-name-part></tp:taxon-name></italic> exist, its phylogenetic position and taxonomic status have not been fully resolved, and it has been suggested that the species may be more widespread in Europe. Future studies including type and additional European materials will be essential to clarify the relationship between <italic><tp:taxon-name><tp:taxon-name-part taxon-name-part-type="genus" reg="Chalciporus">C.</tp:taxon-name-part> <tp:taxon-name-part taxon-name-part-type="species" reg="piperatus">piperatus</tp:taxon-name-part></tp:taxon-name></italic> and <italic><tp:taxon-name><tp:taxon-name-part taxon-name-part-type="genus" reg="Chalciporus">C.</tp:taxon-name-part> <tp:taxon-name-part taxon-name-part-type="species" reg="pseudopiperatus">pseudopiperatus</tp:taxon-name-part></tp:taxon-name></italic>.</p></tp:treatment-sec><tp:treatment-sec><!--Section generated to contain objects referenced in tp:taxon-treatment.--><fig id="F1" position="float" orientation="portrait"><object-id xmlns:xlink="http://www.w3.org/1999/xlink" content-type="doi" xlink:type="simple">10.3897/mycokeys.124.165901.figure1</object-id><object-id xmlns:xlink="http://www.w3.org/1999/xlink" content-type="arpha" xlink:type="simple">423F3BAC-83D0-57D3-8E1F-FC0C830E863B</object-id><label>Figure 1.</label><caption><p>Phylogram of <tp:taxon-name><tp:taxon-name-part taxon-name-part-type="subfamily">Chalciporoideae</tp:taxon-name-part></tp:taxon-name> inferred from multilocus (rDNA <abbrev xmlns:xlink="http://www.w3.org/1999/xlink" xlink:title="large subunit ribosomal DNA" id="ABBRID0ETADI" xlink:type="simple">28S</abbrev>, <abbrev xmlns:xlink="http://www.w3.org/1999/xlink" xlink:title="internal transcribed spacer" id="ABBRID0EXADI" xlink:type="simple">ITS</abbrev>, <italic>TEF</italic>1, and <italic>RPB</italic>2) dataset using RAxML. RAxML bootstrap percentages (BS ≥ 70%) and Bayesian posterior probabilities (<abbrev xmlns:xlink="http://www.w3.org/1999/xlink" xlink:title="posterior probability" id="ABBRID0E6ADI" xlink:type="simple">PP</abbrev> ≥ 0.95) are indicated above or below the branches as BS/<abbrev xmlns:xlink="http://www.w3.org/1999/xlink" xlink:title="posterior probability" id="ABBRID0EDBDI" xlink:type="simple">PP</abbrev>. Note. SE = southeastern China; SW = southwestern China; NE = northeastern China.</p></caption><graphic xmlns:xlink="http://www.w3.org/1999/xlink" xlink:href="mycokeys-124-123-g001.jpg" position="float" orientation="portrait" xlink:type="simple" id="oo_1446269.jpg"><uri content-type="original_file" xlink:type="simple">https://binary.pensoft.net/fig/1446269</uri></graphic></fig></tp:treatment-sec><ref-list><ref id="B26"><mixed-citation xmlns:xlink="http://www.w3.org/1999/xlink" xlink:type="simple"><person-group><name name-style="western"><surname>Halling</surname><given-names>RE</given-names></name><name name-style="western"><surname>Mata</surname><given-names>M</given-names></name><name name-style="western"><surname>Mueller</surname><given-names>GM</given-names></name></person-group> (<year>2004</year>) <article-title>Three new boletes for Costa Rica.</article-title><source>Memoirs of the New York Botanical Garden</source><volume>89</volume>: <fpage>141</fpage>–<lpage>147</lpage>.</mixed-citation></ref><ref id="B77"><mixed-citation xmlns:xlink="http://www.w3.org/1999/xlink" xlink:type="simple"><person-group><name name-style="western"><surname>Wu</surname><given-names>G</given-names></name><name name-style="western"><surname>Feng</surname><given-names>B</given-names></name><name name-style="western"><surname>Xu</surname><given-names>JP</given-names></name><name name-style="western"><surname>Zhu</surname><given-names>XT</given-names></name><name name-style="western"><surname>Li</surname><given-names>YC</given-names></name><name name-style="western"><surname>Zeng</surname><given-names>NK</given-names></name><name name-style="western"><surname>Hosen</surname><given-names>MI</given-names></name><name name-style="western"><surname>Yang</surname><given-names>ZL</given-names></name></person-group> (<year>2014</year>) <article-title>Molecular phylogenetic analyses redefine seven major clades and reveal 22 new generic clades in the fungal family <tp:taxon-name><tp:taxon-name-part taxon-name-part-type="family">Boletaceae</tp:taxon-name-part></tp:taxon-name>.</article-title><source>Fungal Diversity</source><volume>69</volume>(<issue>1</issue>): <fpage>93</fpage>–<lpage>115</lpage>. <ext-link xlink:href="10.1007/s13225-014-0283-8" ext-link-type="doi" xlink:type="simple">https://doi.org/10.1007/s13225-014-0283-8</ext-link></mixed-citation></ref><ref id="B81"><mixed-citation xmlns:xlink="http://www.w3.org/1999/xlink" xlink:type="simple"><person-group><name name-style="western"><surname>Xu</surname><given-names>C</given-names></name><name name-style="western"><surname>Liang</surname><given-names>ZQ</given-names></name><name name-style="western"><surname>Xie</surname><given-names>HJ</given-names></name><name name-style="western"><surname>Jiang</surname><given-names>S</given-names></name><name name-style="western"><surname>Fu</surname><given-names>XH</given-names></name><name name-style="western"><surname>Zeng</surname><given-names>NK</given-names></name></person-group> (<year>2021</year>) <article-title>Two new species of <italic><tp:taxon-name><tp:taxon-name-part taxon-name-part-type="genus">Chalciporus</tp:taxon-name-part></tp:taxon-name></italic> (<tp:taxon-name><tp:taxon-name-part taxon-name-part-type="family">Boletaceae</tp:taxon-name-part></tp:taxon-name>, <tp:taxon-name><tp:taxon-name-part taxon-name-part-type="order">Boletales</tp:taxon-name-part></tp:taxon-name>) from tropical China.</article-title><source>Mycological Progress</source><volume>20</volume>(<issue>12</issue>): <fpage>1573</fpage>–<lpage>1582</lpage>. <ext-link xlink:href="10.1007/s11557-021-01753-1" ext-link-type="doi" xlink:type="simple">https://doi.org/10.1007/s11557-021-01753-1</ext-link></mixed-citation></ref><ref id="B40"><mixed-citation xmlns:xlink="http://www.w3.org/1999/xlink" xlink:type="simple"><person-group><name name-style="western"><surname>Mao</surname><given-names>N</given-names></name><name name-style="western"><surname>Zhao</surname><given-names>TY</given-names></name><name name-style="western"><surname>Zhang</surname><given-names>YX</given-names></name><name name-style="western"><surname>Li</surname><given-names>T</given-names></name><name name-style="western"><surname>Lv</surname><given-names>JC</given-names></name><name name-style="western"><surname>Fan</surname><given-names>L</given-names></name></person-group> (<year>2023</year>) <article-title><tp:taxon-name><tp:taxon-name-part taxon-name-part-type="family">Boletaceae</tp:taxon-name-part></tp:taxon-name> from Shanxi Province of northern China with descriptions of ten new species.</article-title><source>Mycosphere: Journal of Fungal Biology</source><volume>14</volume>(<issue>1</issue>): <fpage>2013</fpage>–<lpage>2091</lpage>. <ext-link xlink:href="10.5943/mycosphere/14/1/24" ext-link-type="doi" xlink:type="simple">https://doi.org/10.5943/mycosphere/14/1/24</ext-link></mixed-citation></ref><ref id="B8"><mixed-citation xmlns:xlink="http://www.w3.org/1999/xlink" xlink:type="simple"><person-group><name name-style="western"><surname>Bataille</surname><given-names>F</given-names></name></person-group> (<year>1908</year>) <article-title>Quelques champignons intéressants des environs de Besançon.</article-title><source>Bulletin de la Société d’Histoire Naturelle du Doubs</source><volume>15</volume>: <fpage>23</fpage>–<lpage>61</lpage>.</mixed-citation></ref><ref id="B47"><mixed-citation xmlns:xlink="http://www.w3.org/1999/xlink" xlink:type="simple"><person-group><name name-style="western"><surname>Moser</surname><given-names>M</given-names></name></person-group> (<year>1983</year>) <source>Keys to Agarics and Boleti (<tp:taxon-name><tp:taxon-name-part taxon-name-part-type="order">Polyporales</tp:taxon-name-part></tp:taxon-name>, <tp:taxon-name><tp:taxon-name-part taxon-name-part-type="order">Boletales</tp:taxon-name-part></tp:taxon-name>, <tp:taxon-name><tp:taxon-name-part taxon-name-part-type="order">Agaricales</tp:taxon-name-part></tp:taxon-name>, <tp:taxon-name><tp:taxon-name-part taxon-name-part-type="order">Russulales</tp:taxon-name-part></tp:taxon-name>).</source><publisher-name>Roger Phillips</publisher-name>, <publisher-loc>London</publisher-loc>, <size units="page">535 pp</size>.</mixed-citation></ref><ref id="B1"><mixed-citation xmlns:xlink="http://www.w3.org/1999/xlink" xlink:type="simple"><person-group><name name-style="western"><surname>Alessio</surname><given-names>CL</given-names></name></person-group> (<year>1985</year>) <source><italic><tp:taxon-name><tp:taxon-name-part taxon-name-part-type="genus">Boletus</tp:taxon-name-part></tp:taxon-name></italic> Dill. ex L. (<italic>sensu lato</italic>). <tp:taxon-name><tp:taxon-name-part taxon-name-part-type="kingdom">Fungi</tp:taxon-name-part></tp:taxon-name> Europaei (Vol. 2).</source><publisher-name>Libreria editrice Biella Giovanna</publisher-name>, <publisher-loc>Saronno</publisher-loc>, <size units="page">705 pp</size>.</mixed-citation></ref><ref id="B48"><mixed-citation xmlns:xlink="http://www.w3.org/1999/xlink" xlink:type="simple"><person-group><name name-style="western"><surname>Muñoz</surname><given-names>JA</given-names></name></person-group> (<year>2005</year>) <source><italic><tp:taxon-name><tp:taxon-name-part taxon-name-part-type="genus">Boletus</tp:taxon-name-part></tp:taxon-name></italic><italic>s. l.</italic><tp:taxon-name><tp:taxon-name-part taxon-name-part-type="kingdom">Fungi</tp:taxon-name-part></tp:taxon-name> Europaei (Vol. 1).</source><publisher-name>Edizioni Candusso</publisher-name>, <publisher-loc>Alassio</publisher-loc>, <size units="page">951 pp</size>.</mixed-citation></ref><ref id="B71"><mixed-citation xmlns:xlink="http://www.w3.org/1999/xlink" xlink:type="simple"><person-group><name name-style="western"><surname>Šutara</surname><given-names>J</given-names></name><name name-style="western"><surname>Mikšík</surname><given-names>M</given-names></name><name name-style="western"><surname>Janda</surname><given-names>V</given-names></name></person-group> (<year>2009</year>) Hřibovité houby. Čeled’ <tp:taxon-name><tp:taxon-name-part taxon-name-part-type="family">Boletaceae</tp:taxon-name-part></tp:taxon-name> a rody <tp:taxon-name><tp:taxon-name-part taxon-name-part-type="genus">Gyrodon</tp:taxon-name-part></tp:taxon-name>, Gyroporus, Boletinus a <tp:taxon-name><tp:taxon-name-part taxon-name-part-type="genus">Suillus</tp:taxon-name-part></tp:taxon-name>. Academia, Praha.</mixed-citation></ref><ref id="B35"><mixed-citation xmlns:xlink="http://www.w3.org/1999/xlink" xlink:type="simple"><person-group><name name-style="western"><surname>Klofac</surname><given-names>W</given-names></name><name name-style="western"><surname>Krisai-Greilhuber</surname><given-names>I</given-names></name></person-group> (<year>2020</year>) <article-title><italic><tp:taxon-name><tp:taxon-name-part taxon-name-part-type="genus">Chalciporus</tp:taxon-name-part> <tp:taxon-name-part taxon-name-part-type="species">pseudopiperatus</tp:taxon-name-part></tp:taxon-name></italic>, a new taxon in the <italic><tp:taxon-name><tp:taxon-name-part taxon-name-part-type="genus">Chalciporus</tp:taxon-name-part> <tp:taxon-name-part taxon-name-part-type="species">piperatus</tp:taxon-name-part></tp:taxon-name></italic> species complex.</article-title><source>Österreichische Zeitschrift für Pilzkunde</source><volume>28</volume>: <fpage>75</fpage>–<lpage>78</lpage>.</mixed-citation></ref></ref-list></tp:taxon-treatment>
