# Supplementary material for: ﻿The subfamily Chalciporoideae (Boletaceae, Boletales) in China
Source: MycoKeys. 2025 Oct 22;124:123–57. doi: 10.3897/mycokeys.124.165901 (PMC12572961; doi:10.3897/mycokeys.124.165901)
Supplement: XML Treatment for Chalciporus radiatus [file mycokeys.124.165901-treatment10.xml]

<!DOCTYPE tp:taxon-treatment
  PUBLIC "-//TaxonX//DTD Taxonomic Treatment Publishing DTD v0 20100105//EN" "tax-treatment-NSO.dtd">
<tp:taxon-treatment xmlns:tp="http://www.plazi.org/taxpub"><tp:treatment-meta><kwd-group><label>Taxon classification</label><kwd>
                <named-content content-type="kingdom">Fungi</named-content>
              </kwd><kwd>
                <named-content content-type="order">Boletales</named-content>
              </kwd><kwd>
                <named-content content-type="family">Boletaceae</named-content>
              </kwd></kwd-group><mixed-citation publication-type="journal"><person-group><name><surname>Zhang</surname><given-names>Xu</given-names></name><name><surname>Li</surname><given-names>Xin-Ni</given-names></name><name><surname>Liang</surname><given-names>Wei-Qing</given-names></name><name><surname>Mu</surname><given-names>Xiao-Dong</given-names></name><name><surname>Yu</surname><given-names>Ye-Fei</given-names></name><name><surname>Wu</surname><given-names>Xiao-Jun</given-names></name><name><surname>Chen</surname><given-names>Si-Yu</given-names></name><name><surname>Pu</surname><given-names>Jin-Bao</given-names></name><name><surname>Zeng</surname><given-names>Nian-Kai</given-names></name></person-group><article-title>﻿The subfamily <tp:taxon-name><tp:taxon-name-part taxon-name-part-type="subfamily">Chalciporoideae</tp:taxon-name-part></tp:taxon-name> (<tp:taxon-name><tp:taxon-name-part taxon-name-part-type="family">Boletaceae</tp:taxon-name-part></tp:taxon-name>, <tp:taxon-name><tp:taxon-name-part taxon-name-part-type="order">Boletales</tp:taxon-name-part></tp:taxon-name>) in China</article-title><source>MycoKeys</source><day>22</day><month>10</month><year>2025</year><volume>124</volume><fpage>123</fpage><lpage>157</lpage><pub-id pub-id-type="doi">10.3897/mycokeys.124.165901</pub-id></mixed-citation></tp:treatment-meta><tp:nomenclature><label>﻿</label><tp:taxon-name><object-id xmlns:xlink="http://www.w3.org/1999/xlink" content-type="arpha" xlink:type="simple">30A298ED-2A3E-5681-9C7A-69243D36D1F7</object-id>
              <tp:taxon-name-part taxon-name-part-type="genus" reg="Chalciporus">Chalciporus</tp:taxon-name-part>
              <tp:taxon-name-part taxon-name-part-type="species" reg="radiatus">radiatus</tp:taxon-name-part>
              <object-id xmlns:xlink="http://www.w3.org/1999/xlink" content-type="mycobank" xlink:type="simple">811750</object-id>
            </tp:taxon-name><tp:taxon-authority>Ming Zhang &amp; T.H. Li, Mycoscience 57 (1): 21, 2015</tp:taxon-authority></tp:nomenclature><tp:treatment-sec sec-type="distribution" id="SECID0EXCBK"><title>Known distribution.</title><p>Central (Hunan Province), eastern (Zhejiang Province), southeastern (Fujian Province), and southern China (Guangdong and Hainan Provinces) (<xref ref-type="bibr" rid="B84">Zhang et al. 2016</xref>; <xref ref-type="bibr" rid="B13">Chai et al. 2019</xref>).</p></tp:treatment-sec><tp:treatment-sec sec-type="Holotype" id="SECID0EFDBK"><title>Holotype.</title><p>GDGM 43285 (China, Hunan Province) (non vidi).</p></tp:treatment-sec><tp:treatment-sec sec-type="material" id="SECID0EKDBK"><title>Materials examined.</title><p>China • Zhejiang Province, Qingyuan County, Zuoxi Town, elev. 600 m, 21 August 2024, N.K. Zeng10292 (FHMU8509); • same location and date, N.K. Zeng10296 (FHMU8989).</p></tp:treatment-sec><tp:treatment-sec sec-type="notes" id="SECID0EPDBK"><title>Notes.</title><p><italic><tp:taxon-name><tp:taxon-name-part taxon-name-part-type="genus" reg="Chalciporus">Chalciporus</tp:taxon-name-part> <tp:taxon-name-part taxon-name-part-type="species" reg="radiatus">radiatus</tp:taxon-name-part></tp:taxon-name></italic> was originally described from Hunan Province of central China (<xref ref-type="bibr" rid="B84">Zhang et al. 2016</xref>), the Zhejiang specimens cited above extend the range of distribution. Illustrations and a full description of the species have been provided by <xref ref-type="bibr" rid="B84">Zhang et al. (2016)</xref> and <xref ref-type="bibr" rid="B13">Chai et al. (2019)</xref>.</p></tp:treatment-sec><ref-list><ref id="B84"><mixed-citation xmlns:xlink="http://www.w3.org/1999/xlink" xlink:type="simple"><person-group><name name-style="western"><surname>Zhang</surname><given-names>M</given-names></name><name name-style="western"><surname>Wang</surname><given-names>CQ</given-names></name><name name-style="western"><surname>Li</surname><given-names>TH</given-names></name><name name-style="western"><surname>Song</surname><given-names>B</given-names></name></person-group> (<year>2016</year>) <article-title>A new species of <italic><tp:taxon-name><tp:taxon-name-part taxon-name-part-type="genus">Chalciporus</tp:taxon-name-part></tp:taxon-name></italic> (<tp:taxon-name><tp:taxon-name-part taxon-name-part-type="family">Boletaceae</tp:taxon-name-part></tp:taxon-name>, <tp:taxon-name><tp:taxon-name-part taxon-name-part-type="order">Boletales</tp:taxon-name-part></tp:taxon-name>) with strongly radially arranged pores.</article-title><source>Mycoscience</source><volume>57</volume>(<issue>1</issue>): <fpage>20</fpage>–<lpage>25</lpage>. <ext-link xlink:href="10.1016/j.myc.2015.07.004" ext-link-type="doi" xlink:type="simple">https://doi.org/10.1016/j.myc.2015.07.004</ext-link></mixed-citation></ref><ref id="B13"><mixed-citation xmlns:xlink="http://www.w3.org/1999/xlink" xlink:type="simple"><person-group><name name-style="western"><surname>Chai</surname><given-names>H</given-names></name><name name-style="western"><surname>Liang</surname><given-names>ZQ</given-names></name><name name-style="western"><surname>Xue</surname><given-names>R</given-names></name><name name-style="western"><surname>Jiang</surname><given-names>S</given-names></name><name name-style="western"><surname>Luo</surname><given-names>SH</given-names></name><name name-style="western"><surname>Wang</surname><given-names>Y</given-names></name><name name-style="western"><surname>Wu</surname><given-names>LL</given-names></name><name name-style="western"><surname>Tang</surname><given-names>LP</given-names></name><name name-style="western"><surname>Chen</surname><given-names>Y</given-names></name><name name-style="western"><surname>Hong</surname><given-names>D</given-names></name><name name-style="western"><surname>Zeng</surname><given-names>NK</given-names></name></person-group> (<year>2019</year>) <article-title>New and noteworthy boletes from subtropical and tropical China.</article-title><source>MycoKeys</source><volume>46</volume>: <fpage>55</fpage>–<lpage>96</lpage>. <ext-link xlink:href="10.3897/mycokeys.46.31470" ext-link-type="doi" xlink:type="simple">https://doi.org/10.3897/mycokeys.46.31470</ext-link></mixed-citation></ref></ref-list></tp:taxon-treatment>
