# Supplementary material for: ﻿The subfamily Chalciporoideae (Boletaceae, Boletales) in China
Source: MycoKeys. 2025 Oct 22;124:123–57. doi: 10.3897/mycokeys.124.165901 (PMC12572961; doi:10.3897/mycokeys.124.165901)
Supplement: XML Treatment for Chalciporus roseus [file mycokeys.124.165901-treatment11.xml]

<!DOCTYPE tp:taxon-treatment
  PUBLIC "-//TaxonX//DTD Taxonomic Treatment Publishing DTD v0 20100105//EN" "tax-treatment-NSO.dtd">
<tp:taxon-treatment xmlns:tp="http://www.plazi.org/taxpub"><tp:treatment-meta><kwd-group><label>Taxon classification</label><kwd>
                <named-content content-type="kingdom">Fungi</named-content>
              </kwd><kwd>
                <named-content content-type="order">Boletales</named-content>
              </kwd><kwd>
                <named-content content-type="family">Boletaceae</named-content>
              </kwd></kwd-group><mixed-citation publication-type="journal"><person-group><name><surname>Zhang</surname><given-names>Xu</given-names></name><name><surname>Li</surname><given-names>Xin-Ni</given-names></name><name><surname>Liang</surname><given-names>Wei-Qing</given-names></name><name><surname>Mu</surname><given-names>Xiao-Dong</given-names></name><name><surname>Yu</surname><given-names>Ye-Fei</given-names></name><name><surname>Wu</surname><given-names>Xiao-Jun</given-names></name><name><surname>Chen</surname><given-names>Si-Yu</given-names></name><name><surname>Pu</surname><given-names>Jin-Bao</given-names></name><name><surname>Zeng</surname><given-names>Nian-Kai</given-names></name></person-group><article-title>﻿The subfamily <tp:taxon-name><tp:taxon-name-part taxon-name-part-type="subfamily">Chalciporoideae</tp:taxon-name-part></tp:taxon-name> (<tp:taxon-name><tp:taxon-name-part taxon-name-part-type="family">Boletaceae</tp:taxon-name-part></tp:taxon-name>, <tp:taxon-name><tp:taxon-name-part taxon-name-part-type="order">Boletales</tp:taxon-name-part></tp:taxon-name>) in China</article-title><source>MycoKeys</source><day>22</day><month>10</month><year>2025</year><volume>124</volume><fpage>123</fpage><lpage>157</lpage><pub-id pub-id-type="doi">10.3897/mycokeys.124.165901</pub-id></mixed-citation></tp:treatment-meta><tp:nomenclature><label>﻿</label><tp:taxon-name><object-id xmlns:xlink="http://www.w3.org/1999/xlink" content-type="arpha" xlink:type="simple">7BE7A353-7E17-584B-9F89-C9B24EF14E2B</object-id>
              <tp:taxon-name-part taxon-name-part-type="genus" reg="Chalciporus">Chalciporus</tp:taxon-name-part>
              <tp:taxon-name-part taxon-name-part-type="species" reg="roseus">roseus</tp:taxon-name-part>
              <object-id xmlns:xlink="http://www.w3.org/1999/xlink" content-type="mycobank" xlink:type="simple">860041</object-id>
            </tp:taxon-name><tp:taxon-authority>N.K. Zeng &amp; X. Zhang</tp:taxon-authority><tp:taxon-status xmlns:xlink="http://www.w3.org/1999/xlink" xlink:type="simple">sp. nov.</tp:taxon-status><xref ref-type="fig" rid="F2">Figs 2j–l</xref><xref ref-type="fig" rid="F7">, 7</xref></tp:nomenclature><tp:treatment-sec sec-type="etymology" id="SECID0E5FBK"><title>Etymology.</title><p>Latin “ <italic><tp:taxon-name><tp:taxon-name-part taxon-name-part-type="genus" reg="Chalciporus"/><tp:taxon-name-part taxon-name-part-type="species" reg="roseus">roseus</tp:taxon-name-part></tp:taxon-name></italic>”, referring to pinkinsh to dark reddish pileus.</p></tp:treatment-sec><tp:treatment-sec sec-type="Holotype" id="SECID0EOGBK"><title>Holotype.</title><p>China • Hainan Province, Wuzhishan County, Wuzhishan of Hainan Tropical Rainforest National Park, alt. 600 m, <named-content xmlns:xlink="http://www.w3.org/1999/xlink" content-type="dwc:verbatimCoordinates" xlink:type="simple"><named-content content-type="geo-json" specific-use="{&#34;type&#34;:&#34;Point&#34;,&#34;coordinates&#34;:[109.500000,18.900000]}" id="NCID0EXGBK" xlink:type="simple">18.9°N, 109.5°E</named-content></named-content>, 8 May 2024, N.K. Zeng8516 (FHMU7888).</p><fig id="F7" position="float" orientation="portrait"><object-id xmlns:xlink="http://www.w3.org/1999/xlink" content-type="doi" xlink:type="simple">10.3897/mycokeys.124.165901.figure7</object-id><object-id xmlns:xlink="http://www.w3.org/1999/xlink" content-type="arpha" xlink:type="simple">720314FE-CC2D-5442-8BA7-DBECFD932446</object-id><label>Figure 7.</label><caption><p>Microscopic features of <italic><tp:taxon-name><tp:taxon-name-part taxon-name-part-type="genus" reg="Chalciporus">Chalciporus</tp:taxon-name-part> <tp:taxon-name-part taxon-name-part-type="species" reg="roseus">roseus</tp:taxon-name-part></tp:taxon-name></italic> (FHMU7888, holotype). a. Basidia; b. Basidiospores; c. Cheilocystidia; d. Pleurocystidia; e. Pileipellis; f Stipitipellis. Scale bars: 10 µm. Drawings by X.N. Li.</p></caption><graphic xmlns:xlink="http://www.w3.org/1999/xlink" xlink:href="mycokeys-124-123-g007.jpg" position="float" orientation="portrait" xlink:type="simple" id="oo_1446275.jpg"><uri content-type="original_file" xlink:type="simple">https://binary.pensoft.net/fig/1446275</uri></graphic></fig></tp:treatment-sec><tp:treatment-sec sec-type="diagnosis" id="SECID0EUHBK"><title>Diagnosis.</title><p>Differs from closest species of <italic><tp:taxon-name><tp:taxon-name-part taxon-name-part-type="genus" reg="Chalciporus">Chalciporus</tp:taxon-name-part></tp:taxon-name></italic> by a pinkish to dark reddish pileus with squamules, a yellow hymenophore bruising blue, a pale yellow context changing blue when bruised, broadly ellipsoid to elongate basidiospores measuring 4–5.5 × 3–3.5 μm, and a trichodermal pileipellis.</p></tp:treatment-sec><tp:treatment-sec sec-type="description" id="SECID0EBIBK"><title>Description.</title><p><bold><italic>Basidiomata</italic></bold> small-sized. <bold><italic>Pileus</italic></bold> 2.8–4.1 cm in diameter, hemispherical to applanate; surface dry, pinkish to dark reddish (11A4–11B5), covered with squamules; context 0.3–0.7 cm in thickness in the center of the pileus, pale yellow (1A2), changing blue when bruised. <bold><italic>Hymenophore</italic></bold> poroid, slightly decurrent; pores subangular to roundish, 0.1–0.25 cm wide, yellow (1A4), changing blue in color when bruised; tubes yellowish, changing blue when bruised. <bold><italic>Stipe</italic></bold> 4.7–6.2 × 0.4–0.8 cm, central, solid, subcylindrical; surface pinkish to dark reddish (11A4–11B5), with distinctly longitudinal striations; context pale yellow (1A2), changing red when bruised; basal mycelium white. <bold><italic>Odor</italic></bold> indistinct. <bold><italic>Taste</italic></bold> mild.</p><p><bold><italic>Basidiospores</italic></bold> [60/3/3] (3.5)4–5.5(6) × (2.5)3–3.5(4) μm, Q= (1.14)1.17–1.83(2.0), Q<sub>m</sub> = 1.54 ± 0.18, yellowish brown in KOH, broadly ellipsoid, ellipsoid to elongate, slightly thick-walled (0.8–1 µm), smooth under the light microscope. <bold><italic>Basidia</italic></bold> 7–22 × 4–8 μm, clavate, thin-walled, 4-spored, colorless to pale yellow in KOH; sterigmata 2–6 μm in length. <bold><italic>Cheilocystidia</italic></bold> 26–44 × 5–9 μm, fusiform or subfusiform, slightly thick-walled (up to 1 μm), colorless to pale yellow in KOH. <bold><italic>Pleurocystidia</italic></bold> 19–43 × 5–8 μm, fusiform or subfusiform, thin-walled, colorless to pale yellow in KOH. <bold><italic>Hymenophoral trama</italic></bold> boletoid, colorless to yellowish in KOH, thin- to slightly thick-walled (up to 0.5 μm), 9–15 μm wide. <bold><italic>Pileipellis</italic></bold> a trichoderm 150–250 μm in thickness, composed of colorless to pale yellow in KOH, slightly thick-walled (up to 1 μm) hyphae; terminal cells 14–40 × 6–10 μm, clavate to subcylindrical or cystidioid. <bold><italic>Pileus trama</italic></bold> made up of hyphae 5–19 μm in diameter, slightly thick-walled (up to 1 μm), colorless in KOH. <bold><italic>Stipitipellis</italic></bold> a trichoderm-like structure 700–800 μm thick, composed of hyaline to pale yellow in KOH, thin-walled hyphae; terminal cells 10–29× 4.5–9 μm, clavate or subcylindrical. <bold><italic>Stipe trama</italic></bold> composed of parallel hyphae 3–7 μm diameter, cylindrical, thin-walled, yellow in KOH. <bold><italic>Clamp connections</italic></bold> absent in all tissues.</p></tp:treatment-sec><tp:treatment-sec sec-type="habitat" id="SECID0E6JBK"><title>Habitat.</title><p>Solitary or scattered on the ground in forests dominated by fagaceous trees (<italic><tp:taxon-name><tp:taxon-name-part taxon-name-part-type="genus" reg="Lithocarpus">Lithocarpus</tp:taxon-name-part></tp:taxon-name></italic> spp.).</p></tp:treatment-sec><tp:treatment-sec sec-type="distribution" id="SECID0EMKBK"><title>Known distribution.</title><p>Southern China (Hainan Province).</p></tp:treatment-sec><tp:treatment-sec sec-type="material" id="SECID0ERKBK"><title>Additional materials examined.</title><p>China • Hainan Province: Wuzhishan County, Wuzhishan of Hainan Tropical Rainforest National Park, alt. 600 m, <named-content xmlns:xlink="http://www.w3.org/1999/xlink" content-type="dwc:verbatimCoordinates" xlink:type="simple"><named-content content-type="geo-json" specific-use="{&#34;type&#34;:&#34;Point&#34;,&#34;coordinates&#34;:[109.500000,18.900000]}" id="NCID0E1KBK" xlink:type="simple">18.9°N, 109.5°E</named-content></named-content>, 8 May 2024, N.K. Zeng8516-1 (FHMU11614); • same location and date, N.K. Zeng8516-2 (FHMU11615).</p></tp:treatment-sec><tp:treatment-sec sec-type="notes" id="SECID0E6KBK"><title>Notes.</title><p>Phylogenetically, <italic><tp:taxon-name><tp:taxon-name-part taxon-name-part-type="genus" reg="Chalciporus">C.</tp:taxon-name-part> <tp:taxon-name-part taxon-name-part-type="species" reg="roseus">roseus</tp:taxon-name-part></tp:taxon-name></italic> is closely related to lineage 5, which includes two collections from southwestern China (Fig. <xref ref-type="fig" rid="F1">1</xref>). However, since both specimens representing this lineage are immature, detailed morphological comparisons will be performed in future studies when mature specimens become available. Morphologically, the feature of the dark reddish pileus and yellow hymenophoral surface of <italic><tp:taxon-name><tp:taxon-name-part taxon-name-part-type="genus" reg="Chalciporus">C.</tp:taxon-name-part> <tp:taxon-name-part taxon-name-part-type="species" reg="roseus">roseus</tp:taxon-name-part></tp:taxon-name></italic> distinguishes it from other species in the genus <italic><tp:taxon-name><tp:taxon-name-part taxon-name-part-type="genus" reg="Chalciporus">Chalciporus</tp:taxon-name-part></tp:taxon-name></italic>.</p></tp:treatment-sec><tp:treatment-sec><!--Section generated to contain objects referenced in tp:taxon-treatment.--><fig id="F2" position="float" orientation="portrait"><object-id xmlns:xlink="http://www.w3.org/1999/xlink" content-type="doi" xlink:type="simple">10.3897/mycokeys.124.165901.figure2</object-id><object-id xmlns:xlink="http://www.w3.org/1999/xlink" content-type="arpha" xlink:type="simple">E0C46CD8-152C-5F0F-8F91-3CE347BC80A8</object-id><label>Figure 2.</label><caption><p>Basidiomata of fungi in the subfamily <tp:taxon-name><tp:taxon-name-part taxon-name-part-type="subfamily">Chalciporoideae</tp:taxon-name-part></tp:taxon-name> a, b. <italic><tp:taxon-name><tp:taxon-name-part taxon-name-part-type="genus" reg="Buchwaldoboletus">Buchwaldoboletus</tp:taxon-name-part> <tp:taxon-name-part taxon-name-part-type="species" reg="lignicola">lignicola</tp:taxon-name-part></tp:taxon-name></italic> (FHMU5579); c–e. <italic><tp:taxon-name><tp:taxon-name-part taxon-name-part-type="genus" reg="Chalciporus">Chalciporus</tp:taxon-name-part> <tp:taxon-name-part taxon-name-part-type="species" reg="aurantiolepidotus">aurantiolepidotus</tp:taxon-name-part></tp:taxon-name></italic> (c, e FHMU7049, holotype; d FHMU7472); f–h. <italic><tp:taxon-name><tp:taxon-name-part taxon-name-part-type="genus" reg="Chalciporus">C.</tp:taxon-name-part> <tp:taxon-name-part taxon-name-part-type="species" reg="brunneus">brunneus</tp:taxon-name-part></tp:taxon-name></italic> (FHMU8246, holotype); i. <italic><tp:taxon-name><tp:taxon-name-part taxon-name-part-type="genus" reg="Chalciporus">C.</tp:taxon-name-part> <tp:taxon-name-part taxon-name-part-type="species" reg="hainanensis">hainanensis</tp:taxon-name-part></tp:taxon-name></italic> (FHMU9951); j–l. <italic><tp:taxon-name><tp:taxon-name-part taxon-name-part-type="genus" reg="Chalciporus">C.</tp:taxon-name-part> <tp:taxon-name-part taxon-name-part-type="species" reg="roseus">roseus</tp:taxon-name-part></tp:taxon-name></italic> (FHMU7888, holotype); m–o. <italic><tp:taxon-name><tp:taxon-name-part taxon-name-part-type="genus" reg="Pseudophylloporus">Pseudophylloporus</tp:taxon-name-part> <tp:taxon-name-part taxon-name-part-type="species" reg="castaneus">castaneus</tp:taxon-name-part></tp:taxon-name></italic> (ZJMR330727230331, holotype). Scale bars: 1 cm. a–l. photos by N.K. Zeng; m–o. photos by J.B. Pu.</p></caption><graphic xmlns:xlink="http://www.w3.org/1999/xlink" xlink:href="mycokeys-124-123-g002.jpg" position="float" orientation="portrait" xlink:type="simple" id="oo_1446270.jpg"><uri content-type="original_file" xlink:type="simple">https://binary.pensoft.net/fig/1446270</uri></graphic></fig><fig id="F1" position="float" orientation="portrait"><object-id xmlns:xlink="http://www.w3.org/1999/xlink" content-type="doi" xlink:type="simple">10.3897/mycokeys.124.165901.figure1</object-id><object-id xmlns:xlink="http://www.w3.org/1999/xlink" content-type="arpha" xlink:type="simple">423F3BAC-83D0-57D3-8E1F-FC0C830E863B</object-id><label>Figure 1.</label><caption><p>Phylogram of <tp:taxon-name><tp:taxon-name-part taxon-name-part-type="subfamily">Chalciporoideae</tp:taxon-name-part></tp:taxon-name> inferred from multilocus (rDNA <abbrev xmlns:xlink="http://www.w3.org/1999/xlink" xlink:title="large subunit ribosomal DNA" id="ABBRID0ETADI" xlink:type="simple">28S</abbrev>, <abbrev xmlns:xlink="http://www.w3.org/1999/xlink" xlink:title="internal transcribed spacer" id="ABBRID0EXADI" xlink:type="simple">ITS</abbrev>, <italic>TEF</italic>1, and <italic>RPB</italic>2) dataset using RAxML. RAxML bootstrap percentages (BS ≥ 70%) and Bayesian posterior probabilities (<abbrev xmlns:xlink="http://www.w3.org/1999/xlink" xlink:title="posterior probability" id="ABBRID0E6ADI" xlink:type="simple">PP</abbrev> ≥ 0.95) are indicated above or below the branches as BS/<abbrev xmlns:xlink="http://www.w3.org/1999/xlink" xlink:title="posterior probability" id="ABBRID0EDBDI" xlink:type="simple">PP</abbrev>. Note. SE = southeastern China; SW = southwestern China; NE = northeastern China.</p></caption><graphic xmlns:xlink="http://www.w3.org/1999/xlink" xlink:href="mycokeys-124-123-g001.jpg" position="float" orientation="portrait" xlink:type="simple" id="oo_1446269.jpg"><uri content-type="original_file" xlink:type="simple">https://binary.pensoft.net/fig/1446269</uri></graphic></fig></tp:treatment-sec></tp:taxon-treatment>
