# Supplementary material for: ﻿The subfamily Chalciporoideae (Boletaceae, Boletales) in China
Source: MycoKeys. 2025 Oct 22;124:123–57. doi: 10.3897/mycokeys.124.165901 (PMC12572961; doi:10.3897/mycokeys.124.165901)
Supplement: XML Treatment for Chalciporus rubinelloides [file mycokeys.124.165901-treatment12.xml]

<!DOCTYPE tp:taxon-treatment
  PUBLIC "-//TaxonX//DTD Taxonomic Treatment Publishing DTD v0 20100105//EN" "tax-treatment-NSO.dtd">
<tp:taxon-treatment xmlns:tp="http://www.plazi.org/taxpub"><tp:treatment-meta><kwd-group><label>Taxon classification</label><kwd>
                <named-content content-type="kingdom">Fungi</named-content>
              </kwd><kwd>
                <named-content content-type="order">Boletales</named-content>
              </kwd><kwd>
                <named-content content-type="family">Boletaceae</named-content>
              </kwd></kwd-group><mixed-citation publication-type="journal"><person-group><name><surname>Zhang</surname><given-names>Xu</given-names></name><name><surname>Li</surname><given-names>Xin-Ni</given-names></name><name><surname>Liang</surname><given-names>Wei-Qing</given-names></name><name><surname>Mu</surname><given-names>Xiao-Dong</given-names></name><name><surname>Yu</surname><given-names>Ye-Fei</given-names></name><name><surname>Wu</surname><given-names>Xiao-Jun</given-names></name><name><surname>Chen</surname><given-names>Si-Yu</given-names></name><name><surname>Pu</surname><given-names>Jin-Bao</given-names></name><name><surname>Zeng</surname><given-names>Nian-Kai</given-names></name></person-group><article-title>﻿The subfamily <tp:taxon-name><tp:taxon-name-part taxon-name-part-type="subfamily">Chalciporoideae</tp:taxon-name-part></tp:taxon-name> (<tp:taxon-name><tp:taxon-name-part taxon-name-part-type="family">Boletaceae</tp:taxon-name-part></tp:taxon-name>, <tp:taxon-name><tp:taxon-name-part taxon-name-part-type="order">Boletales</tp:taxon-name-part></tp:taxon-name>) in China</article-title><source>MycoKeys</source><day>22</day><month>10</month><year>2025</year><volume>124</volume><fpage>123</fpage><lpage>157</lpage><pub-id pub-id-type="doi">10.3897/mycokeys.124.165901</pub-id></mixed-citation></tp:treatment-meta><tp:nomenclature><label>﻿</label><tp:taxon-name><object-id xmlns:xlink="http://www.w3.org/1999/xlink" content-type="arpha" xlink:type="simple">241BE551-5D90-573D-B164-0F3DB39582E1</object-id>
              <tp:taxon-name-part taxon-name-part-type="genus" reg="Chalciporus">Chalciporus</tp:taxon-name-part>
              <tp:taxon-name-part taxon-name-part-type="species" reg="rubinelloides">rubinelloides</tp:taxon-name-part>
              <object-id xmlns:xlink="http://www.w3.org/1999/xlink" content-type="mycobank" xlink:type="simple">818400</object-id>
            </tp:taxon-name><tp:taxon-authority>G.Wu &amp; Zhu L. Yang, Fungal Diversity 81: 74, 2016</tp:taxon-authority></tp:nomenclature><tp:treatment-sec sec-type="distribution" id="SECID0EONBK"><title>Known distribution.</title><p>Southwestern China (Yunnan Province) (<xref ref-type="bibr" rid="B78">Wu et al. 2016</xref>).</p></tp:treatment-sec><tp:treatment-sec sec-type="Holotype" id="SECID0EYNBK"><title>Holotype.</title><p>HKAS74952 (China, Yunnan Province) (non vidi).</p></tp:treatment-sec><tp:treatment-sec sec-type="notes" id="SECID0E4NBK"><title>Notes.</title><p><italic><tp:taxon-name><tp:taxon-name-part taxon-name-part-type="genus" reg="Chalciporus">Chalciporus</tp:taxon-name-part> <tp:taxon-name-part taxon-name-part-type="species" reg="rubinelloides">rubinelloides</tp:taxon-name-part></tp:taxon-name></italic> was originally described from Yunnan Province of southwestern China (<xref ref-type="bibr" rid="B78">Wu et al. 2016</xref>); illustrations and a full description of the species have been provided by <xref ref-type="bibr" rid="B78">Wu et al. (2016)</xref>.</p></tp:treatment-sec><ref-list><ref id="B78"><mixed-citation xmlns:xlink="http://www.w3.org/1999/xlink" xlink:type="simple"><person-group><name name-style="western"><surname>Wu</surname><given-names>G</given-names></name><name name-style="western"><surname>Li</surname><given-names>YC</given-names></name><name name-style="western"><surname>Zhu</surname><given-names>XT</given-names></name><name name-style="western"><surname>Zhao</surname><given-names>K</given-names></name><name name-style="western"><surname>Han</surname><given-names>LH</given-names></name><name name-style="western"><surname>Cui</surname><given-names>YY</given-names></name><name name-style="western"><surname>Li</surname><given-names>F</given-names></name><name name-style="western"><surname>Xu</surname><given-names>JP</given-names></name><name name-style="western"><surname>Yang</surname><given-names>ZL</given-names></name></person-group> (<year>2016</year>) <article-title>One hundred noteworthy boletes from China.</article-title><source>Fungal Diversity</source><volume>81</volume>(<issue>1</issue>): <fpage>25</fpage>–<lpage>188</lpage>. <ext-link xlink:href="10.1007/s13225-016-0375-8" ext-link-type="doi" xlink:type="simple">https://doi.org/10.1007/s13225-016-0375-8</ext-link></mixed-citation></ref></ref-list></tp:taxon-treatment>
