# Supplementary material for: ﻿The subfamily Chalciporoideae (Boletaceae, Boletales) in China
Source: MycoKeys. 2025 Oct 22;124:123–57. doi: 10.3897/mycokeys.124.165901 (PMC12572961; doi:10.3897/mycokeys.124.165901)
Supplement: XML Treatment for Pseudophylloporus [file mycokeys.124.165901-treatment15.xml]

<!DOCTYPE tp:taxon-treatment
  PUBLIC "-//TaxonX//DTD Taxonomic Treatment Publishing DTD v0 20100105//EN" "tax-treatment-NSO.dtd">
<tp:taxon-treatment xmlns:tp="http://www.plazi.org/taxpub"><tp:treatment-meta><kwd-group><label>Taxon classification</label><kwd>
                <named-content content-type="kingdom">Fungi</named-content>
              </kwd><kwd>
                <named-content content-type="order">Boletales</named-content>
              </kwd><kwd>
                <named-content content-type="family">Boletaceae</named-content>
              </kwd></kwd-group><mixed-citation publication-type="journal"><person-group><name><surname>Zhang</surname><given-names>Xu</given-names></name><name><surname>Li</surname><given-names>Xin-Ni</given-names></name><name><surname>Liang</surname><given-names>Wei-Qing</given-names></name><name><surname>Mu</surname><given-names>Xiao-Dong</given-names></name><name><surname>Yu</surname><given-names>Ye-Fei</given-names></name><name><surname>Wu</surname><given-names>Xiao-Jun</given-names></name><name><surname>Chen</surname><given-names>Si-Yu</given-names></name><name><surname>Pu</surname><given-names>Jin-Bao</given-names></name><name><surname>Zeng</surname><given-names>Nian-Kai</given-names></name></person-group><article-title>﻿The subfamily <tp:taxon-name><tp:taxon-name-part taxon-name-part-type="subfamily">Chalciporoideae</tp:taxon-name-part></tp:taxon-name> (<tp:taxon-name><tp:taxon-name-part taxon-name-part-type="family">Boletaceae</tp:taxon-name-part></tp:taxon-name>, <tp:taxon-name><tp:taxon-name-part taxon-name-part-type="order">Boletales</tp:taxon-name-part></tp:taxon-name>) in China</article-title><source>MycoKeys</source><day>22</day><month>10</month><year>2025</year><volume>124</volume><fpage>123</fpage><lpage>157</lpage><pub-id pub-id-type="doi">10.3897/mycokeys.124.165901</pub-id></mixed-citation></tp:treatment-meta><tp:nomenclature><label>﻿</label><tp:taxon-name><object-id xmlns:xlink="http://www.w3.org/1999/xlink" content-type="arpha" xlink:type="simple">8D15743A-AAE0-5D96-B487-280431DC9695</object-id>
              <tp:taxon-name-part taxon-name-part-type="genus" reg="Pseudophylloporus">Pseudophylloporus</tp:taxon-name-part>
            </tp:taxon-name><tp:taxon-authority>N.K. Zeng, H.Z. Qin, W.F. Lin &amp; L.G. Hu, J. Fungi 10: 7. 2024</tp:taxon-authority><tp:nomenclature-citation-list><tp:nomenclature-citation><tp:taxon-name>
                  <tp:taxon-name-part taxon-name-part-type="genus" reg="Pseudophylloporus">Pseudophylloporus</tp:taxon-name-part></tp:taxon-name><comment>, typified by <tp:taxon-name><tp:taxon-name-part taxon-name-part-type="genus" reg="Pseudophylloporus">P.</tp:taxon-name-part> <tp:taxon-name-part taxon-name-part-type="species" reg="baishanzuensis">baishanzuensis</tp:taxon-name-part></tp:taxon-name>, was initially established to accommodate species characterized by a lamellate hymenophore usually with forked lamellae (<xref ref-type="bibr" rid="B61">Qin et al. 2024</xref>). Until recently, the genus contained only a single known species, viz. <tp:taxon-name><tp:taxon-name-part taxon-name-part-type="genus" reg="Pseudophylloporus">P.</tp:taxon-name-part> <tp:taxon-name-part taxon-name-part-type="species" reg="baishanzuensis">baishanzuensis</tp:taxon-name-part></tp:taxon-name>, which was uncovered in subtropical evergreen broad-leaved forests in eastern China. In the present study, a second species of <tp:taxon-name><tp:taxon-name-part taxon-name-part-type="genus" reg="Pseudophylloporus">Pseudophylloporus</tp:taxon-name-part></tp:taxon-name> is described based on morphological features and phylogenetic evidence.</comment></tp:nomenclature-citation></tp:nomenclature-citation-list></tp:nomenclature><ref-list><ref id="B61"><mixed-citation xmlns:xlink="http://www.w3.org/1999/xlink" xlink:type="simple"><person-group><name name-style="western"><surname>Qin</surname><given-names>HZ</given-names></name><name name-style="western"><surname>Wang</surname><given-names>Y</given-names></name><name name-style="western"><surname>Lin</surname><given-names>WF</given-names></name><name name-style="western"><surname>Zeng</surname><given-names>H</given-names></name><name name-style="western"><surname>Hu</surname><given-names>LG</given-names></name><name name-style="western"><surname>Ke</surname><given-names>BR</given-names></name><name name-style="western"><surname>Zeng</surname><given-names>ZH</given-names></name><name name-style="western"><surname>Liang</surname><given-names>ZQ</given-names></name><name name-style="western"><surname>Zeng</surname><given-names>NK</given-names></name></person-group> (<year>2024</year>) <italic><tp:taxon-name><tp:taxon-name-part taxon-name-part-type="genus">Pseudophylloporus</tp:taxon-name-part></tp:taxon-name></italic> gen. nov. and <italic><tp:taxon-name><tp:taxon-name-part taxon-name-part-type="genus">Rubroleccinum</tp:taxon-name-part></tp:taxon-name></italic> gen. nov., two new genera revealed by morphological and phylogenetic evidences in the family <tp:taxon-name><tp:taxon-name-part taxon-name-part-type="family">Boletaceae</tp:taxon-name-part></tp:taxon-name> from subtropical China. Journal of Fungi 10(12): e817. <ext-link xlink:href="10.3390/jof10120817" ext-link-type="doi" xlink:type="simple">https://doi.org/10.3390/jof10120817</ext-link></mixed-citation></ref></ref-list></tp:taxon-treatment>
