# Supplementary material for: ﻿The subfamily Chalciporoideae (Boletaceae, Boletales) in China
Source: MycoKeys. 2025 Oct 22;124:123–57. doi: 10.3897/mycokeys.124.165901 (PMC12572961; doi:10.3897/mycokeys.124.165901)
Supplement: XML Treatment for Pseudophylloporus castaneus [file mycokeys.124.165901-treatment17.xml]

<!DOCTYPE tp:taxon-treatment
  PUBLIC "-//TaxonX//DTD Taxonomic Treatment Publishing DTD v0 20100105//EN" "tax-treatment-NSO.dtd">
<tp:taxon-treatment xmlns:tp="http://www.plazi.org/taxpub"><tp:treatment-meta><kwd-group><label>Taxon classification</label><kwd>
                <named-content content-type="kingdom">Fungi</named-content>
              </kwd><kwd>
                <named-content content-type="order">Boletales</named-content>
              </kwd><kwd>
                <named-content content-type="family">Boletaceae</named-content>
              </kwd></kwd-group><mixed-citation publication-type="journal"><person-group><name><surname>Zhang</surname><given-names>Xu</given-names></name><name><surname>Li</surname><given-names>Xin-Ni</given-names></name><name><surname>Liang</surname><given-names>Wei-Qing</given-names></name><name><surname>Mu</surname><given-names>Xiao-Dong</given-names></name><name><surname>Yu</surname><given-names>Ye-Fei</given-names></name><name><surname>Wu</surname><given-names>Xiao-Jun</given-names></name><name><surname>Chen</surname><given-names>Si-Yu</given-names></name><name><surname>Pu</surname><given-names>Jin-Bao</given-names></name><name><surname>Zeng</surname><given-names>Nian-Kai</given-names></name></person-group><article-title>﻿The subfamily <tp:taxon-name><tp:taxon-name-part taxon-name-part-type="subfamily">Chalciporoideae</tp:taxon-name-part></tp:taxon-name> (<tp:taxon-name><tp:taxon-name-part taxon-name-part-type="family">Boletaceae</tp:taxon-name-part></tp:taxon-name>, <tp:taxon-name><tp:taxon-name-part taxon-name-part-type="order">Boletales</tp:taxon-name-part></tp:taxon-name>) in China</article-title><source>MycoKeys</source><day>22</day><month>10</month><year>2025</year><volume>124</volume><fpage>123</fpage><lpage>157</lpage><pub-id pub-id-type="doi">10.3897/mycokeys.124.165901</pub-id></mixed-citation></tp:treatment-meta><tp:nomenclature><label>﻿</label><tp:taxon-name><object-id xmlns:xlink="http://www.w3.org/1999/xlink" content-type="arpha" xlink:type="simple">0A53BB28-1E14-515F-B8A9-E86CB7E92D13</object-id>
              <tp:taxon-name-part taxon-name-part-type="genus" reg="Pseudophylloporus">Pseudophylloporus</tp:taxon-name-part>
              <tp:taxon-name-part taxon-name-part-type="species" reg="castaneus">castaneus</tp:taxon-name-part>
              <object-id xmlns:xlink="http://www.w3.org/1999/xlink" content-type="mycobank" xlink:type="simple">860042</object-id>
            </tp:taxon-name><tp:taxon-authority>N.K. Zeng, X. Zhang &amp; J.B. Pu</tp:taxon-authority><tp:taxon-status xmlns:xlink="http://www.w3.org/1999/xlink" xlink:type="simple">sp. nov.</tp:taxon-status><xref ref-type="fig" rid="F2">Figs 2m–o</xref><xref ref-type="fig" rid="F8">, 8</xref></tp:nomenclature><tp:treatment-sec sec-type="etymology" id="SECID0EYFCK"><title>Etymology.</title><p>Latin “<italic><tp:taxon-name><tp:taxon-name-part taxon-name-part-type="genus" reg="Pseudophylloporus"/><tp:taxon-name-part taxon-name-part-type="species" reg="castaneus">castaneus</tp:taxon-name-part></tp:taxon-name></italic>”, referring to the chestnut-brown pileus.</p><fig id="F8" position="float" orientation="portrait"><object-id xmlns:xlink="http://www.w3.org/1999/xlink" content-type="doi" xlink:type="simple">10.3897/mycokeys.124.165901.figure8</object-id><object-id xmlns:xlink="http://www.w3.org/1999/xlink" content-type="arpha" xlink:type="simple">937AC211-1438-5B6D-86DE-CCF360C4C9D6</object-id><label>Figure 8.</label><caption><p>Microscopic features of <italic><tp:taxon-name><tp:taxon-name-part taxon-name-part-type="genus" reg="Pseudophylloporus">Pseudophylloporus</tp:taxon-name-part> <tp:taxon-name-part taxon-name-part-type="species" reg="castaneus">castaneus</tp:taxon-name-part></tp:taxon-name></italic> (ZJMR330727230331, holotype). a. Basidia; b. Basidiospores; c. Cheilocystidia; d. Pleurocystidia; e. Pileipellis; f. Stipitipellis. Scale bars: 10 µm. Drawings by X.N. Li.</p></caption><graphic xmlns:xlink="http://www.w3.org/1999/xlink" xlink:href="mycokeys-124-123-g008.jpg" position="float" orientation="portrait" xlink:type="simple" id="oo_1446276.jpg"><uri content-type="original_file" xlink:type="simple">https://binary.pensoft.net/fig/1446276</uri></graphic></fig></tp:treatment-sec><tp:treatment-sec sec-type="Holotype" id="SECID0EAHCK"><title>Holotype.</title><p>China • Zhejiang Province, Pan’an County, Dapanshan National Nature Reserve, alt. 1003 m, <named-content xmlns:xlink="http://www.w3.org/1999/xlink" content-type="dwc:verbatimCoordinates" xlink:type="simple"><named-content content-type="geo-json" specific-use="{&#34;type&#34;:&#34;Point&#34;,&#34;coordinates&#34;:[120.500000,29.000000]}" id="NCID0EJHCK" xlink:type="simple">29.0°N, 120.5°E</named-content></named-content>, 7 July 2023, FC330727230331 (ZJMR330727230331).</p></tp:treatment-sec><tp:treatment-sec sec-type="diagnosis" id="SECID0EOHCK"><title>Diagnosis.</title><p>Differs from closest species of <italic><tp:taxon-name><tp:taxon-name-part taxon-name-part-type="genus" reg="Pseudophylloporus">Pseudophylloporus</tp:taxon-name-part></tp:taxon-name></italic> by a chestnut-brown pileus, cystidia with golden or yellowish-brown plasmatic pigments, and an intricate trichodermal pileipellis.</p></tp:treatment-sec><tp:treatment-sec sec-type="description" id="SECID0E2HCK"><title>Description.</title><p><bold><italic>Basidiomata</italic></bold> very small-sized. <bold><italic>Pileus</italic></bold> 2.5–3 cm in diameter, subhemispherical when young, then subhemispherical to plano-convex; surface dry, tomentose, chestnut-brown (5E7–5E8); context 0.3–0.6 cm in thickness in the center of the pileus, white (1A1), changing bluish when injured. <bold><italic>Hymenophore</italic></bold> lamellate, free; lamellae 0.1–0.3 cm in height, subdistant, usually forked, brown (5D4), turning blue quickly. <bold><italic>Stipe</italic></bold> 1.7–2.6 × 0.3–0.5 cm, clavate or tapering upwards, solid; surface yellow (4A3) to yellowish-brown (4C5), with purple-reddish (10E3) longitudinal striations; context pale yellow (2A2), changing blue slightly when injured; basal mycelium yellowish (2A4). <bold><italic>Odor</italic></bold> indistinct. <bold><italic>Taste</italic></bold> mild.</p><p><bold><italic>Basidiospores</italic></bold> [60/3/3] 8–9.5(10) × 3–4(4.5) μm, Q = 2.0–3.0, Q<sub>m</sub> = 2.44 ± 0.29, yellowish brown in KOH, fusoid to cylindrical, slightly thick-walled (0.8–1 µm), smooth under the light microscope. <bold><italic>Basidia</italic></bold> 24–34 × 5–8 μm, clavate, slightly thick-walled (0.8–1 µm), 4-spored, colorless to pale yellow in KOH; sterigmata 2–5 μm in length. <bold><italic>Cheilocystidia</italic></bold> 43–65 × 10–15 μm, abundant, ventricose, subclavate or subfusiform, slightly thick-walled (up to 1 μm), with golden or yellowish brown plasmatic pigment in KOH. <bold><italic>Pleurocystidia</italic></bold> 41–65 × 8–15 μm, subclavate or subfusiform, thin- to slightly thick-walled (up to 1 μm), with golden or yellowish brown plasmatic pigment in KOH. <bold><italic>Hymenophoral trama</italic></bold> boletoid, colorless to yellowish in KOH, thin- to slightly thick-walled (up to 0.5 μm), 4–17 μm wide. <bold><italic>Pileipellis</italic></bold> an intricate trichoderm 150–350 μm in thickness, composed of light yellow in KOH, slightly thick-walled (up to 1 μm) hyphae; terminal cells 25–95 × 4–9 μm, clavate to subcylindrical or cystidioid. <bold><italic>Pileus trama</italic></bold> made up of hyphae 4–10 μm in diameter, slightly thick-walled (up to 1 μm), yellow in KOH. <bold><italic>Stipitipellis</italic></bold> a trichoderm-like structure 30–100 μm thick, composed of pale yellow in KOH, slightly thick-walled (up to 1 μm) hyphae, terminal cells 30–60 × 5–6 μm, subclavate or clavate. <bold><italic>Stipe trama</italic></bold> composed of parallel hyphae 5–30 μm in diameter, cylindrical, thin- to slightly thick-walled (up to 0.5 μm), pale yellow in KOH. <bold><italic>Clamp connections</italic></bold> present in all tissues.</p></tp:treatment-sec><tp:treatment-sec sec-type="habitat" id="SECID0EZJCK"><title>Habitat.</title><p>Solitary or scattered on the ground in forests dominated by fagaceous trees (<italic><tp:taxon-name><tp:taxon-name-part taxon-name-part-type="genus" reg="Quercus">Quercus</tp:taxon-name-part></tp:taxon-name></italic> spp.)</p></tp:treatment-sec><tp:treatment-sec sec-type="distribution" id="SECID0EGKCK"><title>Known distribution.</title><p>Eastern China (Zhejiang Province).</p></tp:treatment-sec><tp:treatment-sec sec-type="material" id="SECID0ELKCK"><title>Additional materials examined.</title><p>China • Zhejiang Province, Pan’an County, Dapanshan National Nature Reserve, alt. 1003 m, <named-content xmlns:xlink="http://www.w3.org/1999/xlink" content-type="dwc:verbatimCoordinates" xlink:type="simple"><named-content content-type="geo-json" specific-use="{&#34;type&#34;:&#34;Point&#34;,&#34;coordinates&#34;:[120.500000,28.900000]}" id="NCID0EUKCK" xlink:type="simple">28.9°N, 120.5°E</named-content></named-content>, 28 June 2023, FC330727230331-1 (FHMU11549); • same location and date, FC330727230331-2 (FHMU11550).</p></tp:treatment-sec><tp:treatment-sec sec-type="notes" id="SECID0EZKCK"><title>Notes.</title><p><italic><tp:taxon-name><tp:taxon-name-part taxon-name-part-type="genus" reg="Pseudophylloporus">Pseudophylloporus</tp:taxon-name-part> <tp:taxon-name-part taxon-name-part-type="species" reg="castaneus">castaneus</tp:taxon-name-part></tp:taxon-name></italic> is phylogenetically related and morphologically similar to <italic><tp:taxon-name><tp:taxon-name-part taxon-name-part-type="genus" reg="Pseudophylloporus">P.</tp:taxon-name-part> <tp:taxon-name-part taxon-name-part-type="species" reg="baishanzuensis">baishanzuensis</tp:taxon-name-part></tp:taxon-name></italic>. However, <italic><tp:taxon-name><tp:taxon-name-part taxon-name-part-type="genus" reg="Pseudophylloporus">P.</tp:taxon-name-part> <tp:taxon-name-part taxon-name-part-type="species" reg="baishanzuensis">baishanzuensis</tp:taxon-name-part></tp:taxon-name></italic> has a yellowish-brown to pale brown pileus, a stipe densely covered with pale brown scales, cystidia without golden or yellowish brown plasmatic pigments, and a cutis-type pileipellis (<xref ref-type="bibr" rid="B61">Qin et al. 2024</xref>).</p></tp:treatment-sec><tp:treatment-sec><!--Section generated to contain objects referenced in tp:taxon-treatment.--><fig id="F2" position="float" orientation="portrait"><object-id xmlns:xlink="http://www.w3.org/1999/xlink" content-type="doi" xlink:type="simple">10.3897/mycokeys.124.165901.figure2</object-id><object-id xmlns:xlink="http://www.w3.org/1999/xlink" content-type="arpha" xlink:type="simple">E0C46CD8-152C-5F0F-8F91-3CE347BC80A8</object-id><label>Figure 2.</label><caption><p>Basidiomata of fungi in the subfamily <tp:taxon-name><tp:taxon-name-part taxon-name-part-type="subfamily">Chalciporoideae</tp:taxon-name-part></tp:taxon-name> a, b. <italic><tp:taxon-name><tp:taxon-name-part taxon-name-part-type="genus" reg="Buchwaldoboletus">Buchwaldoboletus</tp:taxon-name-part> <tp:taxon-name-part taxon-name-part-type="species" reg="lignicola">lignicola</tp:taxon-name-part></tp:taxon-name></italic> (FHMU5579); c–e. <italic><tp:taxon-name><tp:taxon-name-part taxon-name-part-type="genus" reg="Chalciporus">Chalciporus</tp:taxon-name-part> <tp:taxon-name-part taxon-name-part-type="species" reg="aurantiolepidotus">aurantiolepidotus</tp:taxon-name-part></tp:taxon-name></italic> (c, e FHMU7049, holotype; d FHMU7472); f–h. <italic><tp:taxon-name><tp:taxon-name-part taxon-name-part-type="genus" reg="Chalciporus">C.</tp:taxon-name-part> <tp:taxon-name-part taxon-name-part-type="species" reg="brunneus">brunneus</tp:taxon-name-part></tp:taxon-name></italic> (FHMU8246, holotype); i. <italic><tp:taxon-name><tp:taxon-name-part taxon-name-part-type="genus" reg="Chalciporus">C.</tp:taxon-name-part> <tp:taxon-name-part taxon-name-part-type="species" reg="hainanensis">hainanensis</tp:taxon-name-part></tp:taxon-name></italic> (FHMU9951); j–l. <italic><tp:taxon-name><tp:taxon-name-part taxon-name-part-type="genus" reg="Chalciporus">C.</tp:taxon-name-part> <tp:taxon-name-part taxon-name-part-type="species" reg="roseus">roseus</tp:taxon-name-part></tp:taxon-name></italic> (FHMU7888, holotype); m–o. <italic><tp:taxon-name><tp:taxon-name-part taxon-name-part-type="genus" reg="Pseudophylloporus">Pseudophylloporus</tp:taxon-name-part> <tp:taxon-name-part taxon-name-part-type="species" reg="castaneus">castaneus</tp:taxon-name-part></tp:taxon-name></italic> (ZJMR330727230331, holotype). Scale bars: 1 cm. a–l. photos by N.K. Zeng; m–o. photos by J.B. Pu.</p></caption><graphic xmlns:xlink="http://www.w3.org/1999/xlink" xlink:href="mycokeys-124-123-g002.jpg" position="float" orientation="portrait" xlink:type="simple" id="oo_1446270.jpg"><uri content-type="original_file" xlink:type="simple">https://binary.pensoft.net/fig/1446270</uri></graphic></fig></tp:treatment-sec><ref-list><ref id="B61"><mixed-citation xmlns:xlink="http://www.w3.org/1999/xlink" xlink:type="simple"><person-group><name name-style="western"><surname>Qin</surname><given-names>HZ</given-names></name><name name-style="western"><surname>Wang</surname><given-names>Y</given-names></name><name name-style="western"><surname>Lin</surname><given-names>WF</given-names></name><name name-style="western"><surname>Zeng</surname><given-names>H</given-names></name><name name-style="western"><surname>Hu</surname><given-names>LG</given-names></name><name name-style="western"><surname>Ke</surname><given-names>BR</given-names></name><name name-style="western"><surname>Zeng</surname><given-names>ZH</given-names></name><name name-style="western"><surname>Liang</surname><given-names>ZQ</given-names></name><name name-style="western"><surname>Zeng</surname><given-names>NK</given-names></name></person-group> (<year>2024</year>) <italic><tp:taxon-name><tp:taxon-name-part taxon-name-part-type="genus">Pseudophylloporus</tp:taxon-name-part></tp:taxon-name></italic> gen. nov. and <italic><tp:taxon-name><tp:taxon-name-part taxon-name-part-type="genus">Rubroleccinum</tp:taxon-name-part></tp:taxon-name></italic> gen. nov., two new genera revealed by morphological and phylogenetic evidences in the family <tp:taxon-name><tp:taxon-name-part taxon-name-part-type="family">Boletaceae</tp:taxon-name-part></tp:taxon-name> from subtropical China. Journal of Fungi 10(12): e817. <ext-link xlink:href="10.3390/jof10120817" ext-link-type="doi" xlink:type="simple">https://doi.org/10.3390/jof10120817</ext-link></mixed-citation></ref></ref-list></tp:taxon-treatment>
